# Supplementary material for: New growth charts for children and adolescents in Catalonia, Spain: developed from routinely collected data (2013–2019)
Source: BMC Public Health. 2026 Apr 11;26:1650. doi: 10.1186/s12889-026-27263-x (PMC13195899; doi:10.1186/s12889-026-27263-x)
Supplement: Supplementary file 2 — Supplementary Material 2. [file 12889_2026_27263_MOESM2_ESM.xlsx]

## Sheet: in
Supplementary Table 5. Percentage of difference between the percentiles of the four new growth charts and percentiles of the existing curves in Spain (Sobradillo 2004. WHO 2006. Carrascosa 2010)
Age (Maleonths)	Sex	AnthropoMaleetric MaleeasureMaleent	Percentile	Carrascosa 2010	Sobradillo 2004	WHO 2006
0	Female	Weight	P3	-9.91		-9.91
0	Female	Weight	P50	5.26		5.26
0	Female	Weight	P97	12.26		6.92
1	Female	Weight	P3			-7.27
1	Female	Weight	P50			-0.03
1	Female	Weight	P97			0.38
2	Female	Weight	P3			-5.02
2	Female	Weight	P50			-1.74
2	Female	Weight	P97			-3.48
3	Female	Weight	P3	6.59	-5.55	-2.68
3	Female	Weight	P50	2.44	-0.92	-1.09
3	Female	Weight	P97	-2.51	0.52	-3.82
4	Female	Weight	P3			-1.73
4	Female	Weight	P50			-0.58
4	Female	Weight	P97			-2.03
5	Female	Weight	P3			-0.2
5	Female	Weight	P50			0.01
5	Female	Weight	P97			-0.66
6	Female	Weight	P3	-1.38	-1.87	2.02
6	Female	Weight	P50	-0.43	-0.96	0.94
6	Female	Weight	P97	2.69	0.68	0.46
7	Female	Weight	P3			3.08
7	Female	Weight	P50			2.43
7	Female	Weight	P97			1.76
8	Female	Weight	P3			4.87
8	Female	Weight	P50			3.26
8	Female	Weight	P97			2.39
9	Female	Weight	P3	-1.67	0.05	4.29
9	Female	Weight	P50	-1.23	-1.57	3.59
9	Female	Weight	P97	-0.37	-1.57	2.5
10	Female	Weight	P3			4.79
10	Female	Weight	P50			3.54
10	Female	Weight	P97			3.2
11	Female	Weight	P3			4.93
11	Female	Weight	P50			4.42
11	Female	Weight	P97			3.58
12	Female	Weight	P3	-4.4	-2.3	6.37
12	Female	Weight	P50	-3.6	-2.6	5.06
12	Female	Weight	P97	0.22	-1.63	3.76
13	Female	Weight	P3			6.27
13	Female	Weight	P50			4.41
13	Female	Weight	P97			3.82
14	Female	Weight	P3			6.16
14	Female	Weight	P50			4.81
14	Female	Weight	P97			3.8
15	Female	Weight	P3	-1.63		6.03
15	Female	Weight	P50	-2.98		5.1
15	Female	Weight	P97	1.24		3.72
16	Female	Weight	P3			7.23
16	Female	Weight	P50			5.32
16	Female	Weight	P97			3.61
17	Female	Weight	P3			6.99
17	Female	Weight	P50			5.48
17	Female	Weight	P97			4.29
18	Female	Weight	P3	-0.6	-0.71	6.68
18	Female	Weight	P50	-2.98	-1.56	5.58
18	Female	Weight	P97	-1.9	-0.31	4.13
19	Female	Weight	P3			7.57
19	Female	Weight	P50			5.66
19	Female	Weight	P97			3.99
20	Female	Weight	P3			7.09
20	Female	Weight	P50			5.71
20	Female	Weight	P97			4.64
21	Female	Weight	P3	-4.43		6.56
21	Female	Weight	P50	-4.03		4.77
21	Female	Weight	P97	-2.54		4.52
22	Female	Weight	P3			7.21
22	Female	Weight	P50			4.81
22	Female	Weight	P97			4.42
23	Female	Weight	P3			6.61
23	Female	Weight	P50			4.83
23	Female	Weight	P97			5.07
24	Female	Weight	P3	-5.3	-0.37	6.02
24	Female	Weight	P50	-2.76	-0.76	4.85
24	Female	Weight	P97	-4.8	1.57	4.98
48	Female	Weight	P3	2.56	46.68	4.2
48	Female	Weight	P50	0.19	6.04	2.68
48	Female	Weight	P97	-1.45	-0.17	5.55
60	Female	Weight	P3	-1.4	57.76	4.23
60	Female	Weight	P50	0.5	7.65	3.81
60	Female	Weight	P97	1.76	1.95	8.01
72	Female	Weight	P3	-3.03	58.63	5.01
72	Female	Weight	P50	0.71	7.01	6.88
72	Female	Weight	P97	-0.51	3.74	14.18
84	Female	Weight	P3	-1.02	53.57	6.83
84	Female	Weight	P50	2.98	6.21	10.46
84	Female	Weight	P97	3.05	6.41	19.95
96	Female	Weight	P3	-0.86	45.29	7.03
96	Female	Weight	P50	0.85	5.36	12.83
96	Female	Weight	P97	1.64	8.9	23.61
108	Female	Weight	P3	3.42	35.91	5.3
108	Female	Weight	P50	0.88	4.44	13.38
108	Female	Weight	P97	-4.32	10.43	24.03
120	Female	Weight	P3	-1.32	28.33	3.37
120	Female	Weight	P50	5.16	4.52	13.55
120	Female	Weight	P97	1.51	11.73	22.61
132	Female	Weight	P3	-1.02	23.95
132	Female	Weight	P50	-0.12	5.95
132	Female	Weight	P97	-0.5	13.25
144	Female	Weight	P3	-4.83	22.87
144	Female	Weight	P50	2.69	6.96
144	Female	Weight	P97	-0.7	14.23
156	Female	Weight	P3	-1.07	24.81
156	Female	Weight	P50	-1.91	6.48
156	Female	Weight	P97	-6.62	14.01
168	Female	Weight	P3	-0.24	27.78
168	Female	Weight	P50	1.07	5.68
168	Female	Weight	P97	-1.18	12.85
0	Male	Weight	P3	-11.23		-11.23
0	Male	Weight	P50	4.99		4.99
0	Male	Weight	P97	15.36		12.68
1	Male	Weight	P3			-9.18
1	Male	Weight	P50			-0.12
1	Male	Weight	P97			4.06
2	Male	Weight	P3			-8.34
2	Male	Weight	P50			-2.01
2	Male	Weight	P97			-1.26
3	Male	Weight	P3	2.14	-4.75	-5.87
3	Male	Weight	P50	1.71	0.73	-1.47
3	Male	Weight	P97	-3.38	0.59	-0.94
4	Male	Weight	P3			-3.68
4	Male	Weight	P50			-0.46
4	Male	Weight	P97			0.83
5	Male	Weight	P3			-2.84
5	Male	Weight	P50			0.42
5	Male	Weight	P97			2.11
6	Male	Weight	P3	0.04	-1.5	0.04
6	Male	Weight	P50	0.27	0.02	1.54
6	Male	Weight	P97	-5.56	1.12	3.2
7	Male	Weight	P3			1.65
7	Male	Weight	P50			1.86
7	Male	Weight	P97			3.46
8	Male	Weight	P3			2.28
8	Male	Weight	P50			2.78
8	Male	Weight	P97			5.07
9	Male	Weight	P3	-3.11	-0.12	3.62
9	Male	Weight	P50	-0.2	-0.63	3.16
9	Male	Weight	P97	-2.91	0.24	5.11
10	Male	Weight	P3			2.97
10	Male	Weight	P50			3.16
10	Male	Weight	P97			5.68
11	Male	Weight	P3			3.32
11	Male	Weight	P50			3.96
11	Male	Weight	P97			5.91
12	Male	Weight	P3	-5.02	-0.75	4.73
12	Male	Weight	P50	-2.57	-1.13	4.53
12	Male	Weight	P97	-2.36	-0.09	5.92
13	Male	Weight	P3			4.62
13	Male	Weight	P50			3.88
13	Male	Weight	P97			5.8
14	Male	Weight	P3			4.42
14	Male	Weight	P50			4.18
14	Male	Weight	P97			5.58
15	Male	Weight	P3	-0.61		4.13
15	Male	Weight	P50	-3.15		4.37
15	Male	Weight	P97	-4.48		5.3
16	Male	Weight	P3			4.99
16	Male	Weight	P50			4.48
16	Male	Weight	P97			5.79
17	Male	Weight	P3			4.55
17	Male	Weight	P50			4.52
17	Male	Weight	P97			5.42
18	Male	Weight	P3	-8.29	0.68	4.07
18	Male	Weight	P50	-4.28	-0.52	4.5
18	Male	Weight	P97	-4.82	1.88	5.05
19	Male	Weight	P3			4.73
19	Male	Weight	P50			4.44
19	Male	Weight	P97			5.46
20	Male	Weight	P3			4.19
20	Male	Weight	P50			4.35
20	Male	Weight	P97			5.1
21	Male	Weight	P3	-1.59		4.76
21	Male	Weight	P50	-4.86		4.24
21	Male	Weight	P97	-3.34		4.77
22	Male	Weight	P3			4.2
22	Male	Weight	P50			3.23
22	Male	Weight	P97			5.18
23	Male	Weight	P3			3.64
23	Male	Weight	P50			3.11
23	Male	Weight	P97			4.87
24	Male	Weight	P3	-2.79	-1.57	4.15
24	Male	Weight	P50	-1.06	-1.06	2.99
24	Male	Weight	P97	-0.68	1.56	4.58
48	Male	Weight	P3	0.95	4.05	4.86
48	Male	Weight	P50	-1.83	-0.09	3.59
48	Male	Weight	P97	0.87	8.19	7.62
60	Male	Weight	P3	-1.29	11.46	5.61
60	Male	Weight	P50	0.18	0.91	5.1
60	Male	Weight	P97	-7.25	12.37	10.67
72	Male	Weight	P3	-1.3	18.67	4.19
72	Male	Weight	P50	1.24	2.18	6.6
72	Male	Weight	P97	-1.6	11.22	15.89
84	Male	Weight	P3	-2.82	26.5	4.15
84	Male	Weight	P50	0.78	7.46	9.18
84	Male	Weight	P97	-2.09	16.25	21.54
96	Male	Weight	P3	-2.02	32.19	4.61
96	Male	Weight	P50	1.13	11.22	12.2
96	Male	Weight	P97	5.11	21.51	27.25
108	Male	Weight	P3	-1.04	33.97	5.36
108	Male	Weight	P50	0.89	12.89	14.86
108	Male	Weight	P97	3.42	25.54	30.87
120	Male	Weight	P3	-3.65	31.75	5.82
120	Male	Weight	P50	2.94	12.46	16.29
120	Male	Weight	P97	6.89	26.62	31.12
132	Male	Weight	P3	-0.53	27.17
132	Male	Weight	P50	0.21	10.61
132	Male	Weight	P97	1.22	24.97
144	Male	Weight	P3	-5.72	22.2
144	Male	Weight	P50	2.06	8.77
144	Male	Weight	P97	-0.94	22.48
156	Male	Weight	P3	-0.2	18.2
156	Male	Weight	P50	4.18	7.8
156	Male	Weight	P97	3.3	20.5
168	Male	Weight	P3	-1.3	14.85
168	Male	Weight	P50	-1.52	7.45
168	Male	Weight	P97	-0.37	19.15
0	Female	Height/length	P3	-1.53		-0.66
0	Female	Height/length	P50	2.78		3.62
0	Female	Height/length	P97	4.78		5.37
1	Female	Height/length	P3			-2.48
1	Female	Height/length	P50			0.49
1	Female	Height/length	P97			1.81
2	Female	Height/length	P3			-1.9
2	Female	Height/length	P50			-0.14
2	Female	Height/length	P97			0.64
3	Female	Height/length	P3	2.32	-0.32	-0.98
3	Female	Height/length	P50	1.52	1.21	0.16
3	Female	Height/length	P97	0.61	1.84	0.45
4	Female	Height/length	P3			-0.29
4	Female	Height/length	P50			0.53
4	Female	Height/length	P97			0.68
5	Female	Height/length	P3			0.05
5	Female	Height/length	P50			0.8
5	Female	Height/length	P97			0.85
6	Female	Height/length	P3	2.82	0.53	0.31
6	Female	Height/length	P50	0.72	1.44	0.87
6	Female	Height/length	P97	0.87	1.91	0.87
7	Female	Height/length	P3			0.58
7	Female	Height/length	P50			0.85
7	Female	Height/length	P97			0.99
8	Female	Height/length	P3			0.63
8	Female	Height/length	P50			0.97
8	Female	Height/length	P97			0.97
9	Female	Height/length	P3	0.04	1.28	0.65
9	Female	Height/length	P50	1.09	1.79	0.94
9	Female	Height/length	P97	0.05	2.16	0.99
10	Female	Height/length	P3			0.69
10	Female	Height/length	P50			0.81
10	Female	Height/length	P97			1.05
11	Female	Height/length	P3			0.64
11	Female	Height/length	P50			0.75
11	Female	Height/length	P97			1.03
12	Female	Height/length	P3	-0.62	1.24	0.53
12	Female	Height/length	P50	0.76	1.38	0.76
12	Female	Height/length	P97	0.84	1.62	0.96
13	Female	Height/length	P3			0.54
13	Female	Height/length	P50			0.75
13	Female	Height/length	P97			0.97
14	Female	Height/length	P3			0.66
14	Female	Height/length	P50			0.7
14	Female	Height/length	P97			1.06
15	Female	Height/length	P3	1.16		0.6
15	Female	Height/length	P50	0.61		0.74
15	Female	Height/length	P97	1.58		0.96
16	Female	Height/length	P3			0.78
16	Female	Height/length	P50			0.74
16	Female	Height/length	P97			0.94
17	Female	Height/length	P3			0.77
17	Female	Height/length	P50			0.7
17	Female	Height/length	P97			0.99
18	Female	Height/length	P3	1.11	1.28	0.84
18	Female	Height/length	P50	0.36	1.55	0.73
18	Female	Height/length	P97	1.1	2.02	0.86
19	Female	Height/length	P3			0.72
19	Female	Height/length	P50			0.71
19	Female	Height/length	P97			0.8
20	Female	Height/length	P3			0.8
20	Female	Height/length	P50			0.64
20	Female	Height/length	P97			0.7
21	Female	Height/length	P3	-0.68		0.72
21	Female	Height/length	P50	0.18		0.54
21	Female	Height/length	P97	0.01		0.68
22	Female	Height/length	P3			0.74
22	Female	Height/length	P50			0.53
22	Female	Height/length	P97			0.53
23	Female	Height/length	P3			0.6
23	Female	Height/length	P50			0.51
23	Female	Height/length	P97			0.47
24	Female	Height/length	P3	0.21	1.14	0.71
24	Female	Height/length	P50	-0.21	1.66	0.48
24	Female	Height/length	P97	1.16	2.23	0.4
48	Female	Height/length	P3	-0.71	2.45	0.34
48	Female	Height/length	P50	-0.46	1.18	-0.17
48	Female	Height/length	P97	-0.22	0.67	-0.04
60	Female	Height/length	P3	-0.7	3.02	0.58
60	Female	Height/length	P50	-0.51	1.27	0.03
60	Female	Height/length	P97	0.1	0.34	0.01
72	Female	Height/length	P3	-0.03	3.87	1.49
72	Female	Height/length	P50	-0.12	1.53	0.9
72	Female	Height/length	P97	1.5	0.08	0.89
84	Female	Height/length	P3	-1.29	4.43	1.99
84	Female	Height/length	P50	0.7	1.67	1.44
84	Female	Height/length	P97	1.33	-0.13	1.42
96	Female	Height/length	P3	-0.5	4.45	2.04
96	Female	Height/length	P50	0.52	1.7	1.67
96	Female	Height/length	P97	0.84	-0.14	1.75
108	Female	Height/length	P3	1.48	3.93	1.56
108	Female	Height/length	P50	0.43	1.64	1.57
108	Female	Height/length	P97	1.59	0.16	1.95
120	Female	Height/length	P3	0	3.2	0.78
120	Female	Height/length	P50	0.86	1.51	1.13
120	Female	Height/length	P97	0.84	0.46	1.74
132	Female	Height/length	P3	-0.78	3.58	-0.02
132	Female	Height/length	P50	-0.03	1.74	0.32
132	Female	Height/length	P97	0.92	0.13	0.86
144	Female	Height/length	P3	-1.75	3.3	-0.59
144	Female	Height/length	P50	-0.38	0.94	-0.53
144	Female	Height/length	P97	0.35	-0.8	-0.32
156	Female	Height/length	P3	-1.69	3.26	-0.33
156	Female	Height/length	P50	-0.9	0.68	-0.76
156	Female	Height/length	P97	0.13	-1.32	-1.02
168	Female	Height/length	P3	-0.7	4.12	1.04
168	Female	Height/length	P50	-0.02	1.26	0.05
168	Female	Height/length	P97	-1.69	-1.06	-0.75
0	Male	Height/length	P3	-1.21		-0.78
0	Male	Height/length	P50	3.43		3.63
0	Male	Height/length	P97	6.62		6.82
1	Male	Height/length	P3			-3.17
1	Male	Height/length	P50			0.67
1	Male	Height/length	P97			2.59
2	Male	Height/length	P3			-2.93
2	Male	Height/length	P50			-0.04
2	Male	Height/length	P97			0.95
3	Male	Height/length	P3	0.6	-0.25	-2.19
3	Male	Height/length	P50	0.75	1.68	0.09
3	Male	Height/length	P97	-1.9	22.54	0.66
4	Male	Height/length	P3			-1.53
4	Male	Height/length	P50			0.36
4	Male	Height/length	P97			0.96
5	Male	Height/length	P3			-0.82
5	Male	Height/length	P50			0.61
5	Male	Height/length	P97			1.13
6	Male	Height/length	P3	0.57	1.05	-0.38
6	Male	Height/length	P50	0.92	1.96	0.77
6	Male	Height/length	P97	-0.6	2.32	1.34
7	Male	Height/length	P3			-0.05
7	Male	Height/length	P50			0.79
7	Male	Height/length	P97			1.47
8	Male	Height/length	P3			0.1
8	Male	Height/length	P50			0.9
8	Male	Height/length	P97			1.58
9	Male	Height/length	P3	-0.15	2.06	0.29
9	Male	Height/length	P50	-0.12	2.13	0.85
9	Male	Height/length	P97	1.84	2.27	1.57
10	Male	Height/length	P3			0.15
10	Male	Height/length	P50			0.82
10	Male	Height/length	P97			1.6
11	Male	Height/length	P3			0.03
11	Male	Height/length	P50			0.84
11	Male	Height/length	P97			1.67
12	Male	Height/length	P3	0.39	1.61	-0.03
12	Male	Height/length	P50	0.53	1.63	0.8
12	Male	Height/length	P97	-0.56	1.91	1.67
13	Male	Height/length	P3			-0.12
13	Male	Height/length	P50			0.73
13	Male	Height/length	P97			1.61
14	Male	Height/length	P3			-0.11
14	Male	Height/length	P50			0.77
14	Male	Height/length	P97			1.61
15	Male	Height/length	P3	-0.53		-0.13
15	Male	Height/length	P50	-0.12		0.77
15	Male	Height/length	P97	-0.46		1.56
16	Male	Height/length	P3			-0.18
16	Male	Height/length	P50			0.72
16	Male	Height/length	P97			1.46
17	Male	Height/length	P3			-0.14
17	Male	Height/length	P50			0.76
17	Male	Height/length	P97			1.42
18	Male	Height/length	P3	-0.27	1.31	-0.14
18	Male	Height/length	P50	0.38	1.83	0.63
18	Male	Height/length	P97	0.64	2.19	1.33
19	Male	Height/length	P3			-0.17
19	Male	Height/length	P50			0.69
19	Male	Height/length	P97			1.2
20	Male	Height/length	P3			-0.11
20	Male	Height/length	P50			0.57
20	Male	Height/length	P97			1.04
21	Male	Height/length	P3	-0.45		-0.07
21	Male	Height/length	P50	0.31		0.55
21	Male	Height/length	P97	0.4		0.96
22	Male	Height/length	P3			-0.05
22	Male	Height/length	P50			0.5
22	Male	Height/length	P97			0.75
23	Male	Height/length	P3			-0.05
23	Male	Height/length	P50			0.43
23	Male	Height/length	P97			0.63
24	Male	Height/length	P3	-0.42	1.01	-0.05
24	Male	Height/length	P50	0.12	1.65	0.35
24	Male	Height/length	P97	1.17	2.14	0.52
48	Male	Height/length	P3	0.02	3.09	0.44
48	Male	Height/length	P50	0.04	1.41	0.24
48	Male	Height/length	P97	0.79	0.54	0.61
60	Male	Height/length	P3	-0.75	3.14	0.72
60	Male	Height/length	P50	0.1	1.2	0.38
60	Male	Height/length	P97	0.95	0.02	0.61
72	Male	Height/length	P3	0.54	4.1	1.12
72	Male	Height/length	P50	0.71	1.5	1.01
72	Male	Height/length	P97	0.71	0.49	1.26
84	Male	Height/length	P3	-0.29	5.1	1.59
84	Male	Height/length	P50	0.11	2.6	1.48
84	Male	Height/length	P97	-0.13	0.82	1.63
96	Male	Height/length	P3	0.57	5.14	1.91
96	Male	Height/length	P50	0.4	2.65	1.77
96	Male	Height/length	P97	1.09	0.87	1.9
108	Male	Height/length	P3	-0.79	4.87	2.03
108	Male	Height/length	P50	0.41	2.54	1.88
108	Male	Height/length	P97	2.06	1.05	2.15
120	Male	Height/length	P3	-0.56	4.86	1.98
120	Male	Height/length	P50	0.53	2.79	1.86
120	Male	Height/length	P97	1.57	1.76	2.41
132	Male	Height/length	P3	-0.53	4.58	1.79
132	Male	Height/length	P50	0.47	2.94	1.8
132	Male	Height/length	P97	2.47	2.48	2.69
144	Male	Height/length	P3	-0.17	4.7	1.34
144	Male	Height/length	P50	-0.02	3.58	1.6
144	Male	Height/length	P97	1.31	3.53	2.68
156	Male	Height/length	P3	0.2	4.17	0.5
156	Male	Height/length	P50	0.49	3.83	1.24
156	Male	Height/length	P97	1.01	3.88	2.19
168	Male	Height/length	P3	-0.72	1.72	-0.4
168	Male	Height/length	P50	0.25	2.48	1.06
168	Male	Height/length	P97	1.58	2.61	1.78
48	Female	BMI	P3	1.25	6.54
48	Female	BMI	P50	1.05	-1.97
48	Female	BMI	P97	1.87	-0.41
60	Female	BMI	P3	-0.93	11.67
60	Female	BMI	P50	0.67	-0.97
60	Female	BMI	P97	1.03	0.38
72	Female	BMI	P3	-0.22	16.46	2.68
72	Female	BMI	P50	0.02	-0.23	4.8
72	Female	BMI	P97	-0.09	2.03	11.9
84	Female	BMI	P3	2.16	20.4	3.23
84	Female	BMI	P50	1.62	0.44	6.87
84	Female	BMI	P97	-1.88	3.76	16.04
96	Female	BMI	P3	0.35	22.69	3.3
96	Female	BMI	P50	-0.16	0.96	8.88
96	Female	BMI	P97	-4.39	4.93	19
108	Female	BMI	P3	-1.27	22.74	2.6
108	Female	BMI	P50	0.57	1.09	9.97
108	Female	BMI	P97	-6.87	5.12	19.39
120	Female	BMI	P3	3.99	21.11	1.58
120	Female	BMI	P50	2.2	1.12	10.11
120	Female	BMI	P97	-2.75	5.26	18.13
132	Female	BMI	P3	-1.87	18.74	0.64
132	Female	BMI	P50	-1.36	1.07	9.24
132	Female	BMI	P97	-2.9	5.97	16.09
144	Female	BMI	P3	-5.18	16.72	0.3
144	Female	BMI	P50	1.49	1.12	7.71
144	Female	BMI	P97	-2.98	7.42	13.88
156	Female	BMI	P3	-0.79	15.57	1.08
156	Female	BMI	P50	0.39	1.26	6.26
156	Female	BMI	P97	-9.84	9.22	12.1
168	Female	BMI	P3	-0.22	14.83	2.72
168	Female	BMI	P50	3.01	1.14	5.3
168	Female	BMI	P97	1.4	10.69	11.03
48	Male	BMI	P3	0.33	0.03
48	Male	BMI	P50	-1.32	-2.12
48	Male	BMI	P97	-3.37	4
60	Male	BMI	P3	3.09	4.7
60	Male	BMI	P50	-0.09	-0.53
60	Male	BMI	P97	-6.93	5.67
72	Male	BMI	P3	-2.52	7.18	1.5
72	Male	BMI	P50	-0.32	0.5	4.2
72	Male	BMI	P97	-1.04	7.74	13.62
84	Male	BMI	P3	-1.11	9.43	1.39
84	Male	BMI	P50	0.56	1.18	5.87
84	Male	BMI	P97	0.11	10.52	18.49
96	Male	BMI	P3	-0.44	11.43	1.62
96	Male	BMI	P50	1.94	1.88	8.18
96	Male	BMI	P97	0.22	12.61	23.13
108	Male	BMI	P3	-2.28	13	1.92
108	Male	BMI	P50	1.25	2.42	10.4
108	Male	BMI	P97	-1.34	13.6	26.08
120	Male	BMI	P3	-2.53	14.43	1.94
120	Male	BMI	P50	3.37	2.96	11.9
120	Male	BMI	P97	3.97	13.8	26.84
132	Male	BMI	P3	-0.64	15.81	1.52
132	Male	BMI	P50	0.08	3.4	12.26
132	Male	BMI	P97	-1.43	13.39	25.58
144	Male	BMI	P3	-3.71	17.2	0.93
144	Male	BMI	P50	1.9	3.63	11.59
144	Male	BMI	P97	-1.16	12.57	23.07
156	Male	BMI	P3	0.22	18.5	0.3
156	Male	BMI	P50	3.42	3.31	10.03
156	Male	BMI	P97	3.21	11.25	19.93
168	Male	BMI	P3	-3.82	19.03	-0.37
168	Male	BMI	P50	-1.29	2.35	8.04
168	Male	BMI	P97	-2.43	9.33	16.78
0	Female	Head circumference	P3			2.44
0	Female	Head circumference	P50			5.36
0	Female	Head circumference	P97			6.44
1	Female	Head circumference	P3			0.46
1	Female	Head circumference	P50			1.92
1	Female	Head circumference	P97			2.26
2	Female	Head circumference	P3			0.88
2	Female	Head circumference	P50			0.92
2	Female	Head circumference	P97			0.94
3	Female	Head circumference	P3		-1.05	1.45
3	Female	Head circumference	P50		-0.41	1.1
3	Female	Head circumference	P97		0.09	0.49
4	Female	Head circumference	P3			1.67
4	Female	Head circumference	P50			1.08
4	Female	Head circumference	P97			0.64
5	Female	Head circumference	P3			2.04
5	Female	Head circumference	P50			1.19
5	Female	Head circumference	P97			0.86
6	Female	Head circumference	P3		-0.37	2.34
6	Female	Head circumference	P50		-0.04	1.45
6	Female	Head circumference	P97		0.52	1.15
7	Female	Head circumference	P3			2.29
7	Female	Head circumference	P50			1.65
7	Female	Head circumference	P97			1.17
8	Female	Head circumference	P3			2.45
8	Female	Head circumference	P50			1.61
8	Female	Head circumference	P97			1.2
9	Female	Head circumference	P3		-0.29	2.61
9	Female	Head circumference	P50		-0.21	1.82
9	Female	Head circumference	P97		0.2	1.48
10	Female	Head circumference	P3			2.58
10	Female	Head circumference	P50			1.86
10	Female	Head circumference	P97			1.37
11	Female	Head circumference	P3			2.66
11	Female	Head circumference	P50			1.78
11	Female	Head circumference	P97			1.57
12	Female	Head circumference	P3		-0.78	2.65
12	Female	Head circumference	P50		-0.56	1.83
12	Female	Head circumference	P97		-0.03	1.44
13	Female	Head circumference	P3			2.6
13	Female	Head circumference	P50			1.83
13	Female	Head circumference	P97			1.66
14	Female	Head circumference	P3			2.53
14	Female	Head circumference	P50			2
14	Female	Head circumference	P97			1.6
15	Female	Head circumference	P3			2.65
15	Female	Head circumference	P50			1.89
15	Female	Head circumference	P97			1.69
16	Female	Head circumference	P3			2.72
16	Female	Head circumference	P50			1.96
16	Female	Head circumference	P97			1.52
17	Female	Head circumference	P3			2.74
17	Female	Head circumference	P50			1.99
17	Female	Head circumference	P97			1.52
18	Female	Head circumference	P3		-0.37	2.95
18	Female	Head circumference	P50		-0.2	2.2
18	Female	Head circumference	P97		0.12	1.7
19	Female	Head circumference	P3			2.85
19	Female	Head circumference	P50			2.14
19	Female	Head circumference	P97			1.64
20	Female	Head circumference	P3			2.7
20	Female	Head circumference	P50			2.05
20	Female	Head circumference	P97			1.57
21	Female	Head circumference	P3			2.74
21	Female	Head circumference	P50			2.15
21	Female	Head circumference	P97			1.49
22	Female	Head circumference	P3			2.51
22	Female	Head circumference	P50			2.01
22	Female	Head circumference	P97			1.6
23	Female	Head circumference	P3			2.5
23	Female	Head circumference	P50			2.08
23	Female	Head circumference	P97			1.5
24	Female	Head circumference	P3		-0.81	2.24
24	Female	Head circumference	P50		-0.29	1.92
24	Female	Head circumference	P97		0.13	1.6
0	Male	Head circumference	P3			2.69
0	Male	Head circumference	P50			5.44
0	Male	Head circumference	P97			6.28
1	Male	Head circumference	P3			-0.08
1	Male	Head circumference	P50			1.93
1	Male	Head circumference	P97			2.86
2	Male	Head circumference	P3			0.45
2	Male	Head circumference	P50			1.34
2	Male	Head circumference	P97			1.66
3	Male	Head circumference	P3		-0.8	0.83
3	Male	Head circumference	P50		-0.47	1.25
3	Male	Head circumference	P97		-0.19	1.37
4	Male	Head circumference	P3			1.04
4	Male	Head circumference	P50			1.38
4	Male	Head circumference	P97			1.35
5	Male	Head circumference	P3			1.29
5	Male	Head circumference	P50			1.36
5	Male	Head circumference	P97			1.67
6	Male	Head circumference	P3		-0.77	1.67
6	Male	Head circumference	P50		-0.27	1.69
6	Male	Head circumference	P97		0.31	1.85
7	Male	Head circumference	P3			1.72
7	Male	Head circumference	P50			1.71
7	Male	Head circumference	P97			1.92
8	Male	Head circumference	P3			1.96
8	Male	Head circumference	P50			1.92
8	Male	Head circumference	P97			1.94
9	Male	Head circumference	P3		-0.74	2.2
9	Male	Head circumference	P50		-0.35	1.91
9	Male	Head circumference	P97		0.29	1.94
10	Male	Head circumference	P3			2.24
10	Male	Head circumference	P50			1.94
10	Male	Head circumference	P97			1.98
11	Male	Head circumference	P3			2.13
11	Male	Head circumference	P50			1.84
11	Male	Head circumference	P97			1.88
12	Male	Head circumference	P3		-1.11	2.38
12	Male	Head circumference	P50		-0.74	1.86
12	Male	Head circumference	P97		-0.09	1.91
13	Male	Head circumference	P3			2.31
13	Male	Head circumference	P50			2.05
13	Male	Head circumference	P97			1.88
14	Male	Head circumference	P3			2.41
14	Male	Head circumference	P50			1.96
14	Male	Head circumference	P97			2.02
15	Male	Head circumference	P3			2.45
15	Male	Head circumference	P50			2.04
15	Male	Head circumference	P97			1.92
16	Male	Head circumference	P3			2.44
16	Male	Head circumference	P50			2.08
16	Male	Head circumference	P97			1.98
17	Male	Head circumference	P3			2.37
17	Male	Head circumference	P50			2.07
17	Male	Head circumference	P97			2.01
18	Male	Head circumference	P3		-0.87	2.26
18	Male	Head circumference	P50		-0.69	2.03
18	Male	Head circumference	P97		-0.36	2.01
19	Male	Head circumference	P3			2.34
19	Male	Head circumference	P50			2.18
19	Male	Head circumference	P97			2.18
20	Male	Head circumference	P3			2.17
20	Male	Head circumference	P50			2.08
20	Male	Head circumference	P97			2.12
21	Male	Head circumference	P3			2.19
21	Male	Head circumference	P50			2.17
21	Male	Head circumference	P97			2.04
22	Male	Head circumference	P3			2.2
22	Male	Head circumference	P50			2.03
22	Male	Head circumference	P97			2.14
23	Male	Head circumference	P3			1.97
23	Male	Head circumference	P50			2.1
23	Male	Head circumference	P97			2.03
24	Male	Head circumference	P3		-1.29	1.95
24	Male	Head circumference	P50		-0.7	1.95
24	Male	Head circumference	P97		-0.24	2.11
