# Supplementary material for: New growth charts for children and adolescents in Catalonia, Spain: developed from routinely collected data (2013–2019)
Source: BMC Public Health. 2026 Apr 11;26:1650. doi: 10.1186/s12889-026-27263-x (PMC13195899; doi:10.1186/s12889-026-27263-x)
Supplement: Supplementary file 3 — Supplementary Material 3. [file 12889_2026_27263_MOESM3_ESM.xlsx]

## Sheet: Percentiles
Supplementary Table 6. Percentiles of the four new growth charts calculated with data from the primary care EHR
Female. Length/Heigth (Centimeters)
	Age (months)	P3	P10	P25	P50	P75	P85	P90	P97
	0	45.3	47.4	49.1	50.9	52.5	53.4	54	55.5
	1	48.8	50.7	52.3	54	55.5	56.4	57	58.4
	2	52.2	53.9	55.5	57	58.5	59.3	59.9	61.3
	3	55.3	56.9	58.4	59.9	61.4	62.1	62.7	64.1
	4	57.8	59.5	60.9	62.4	63.9	64.7	65.2	66.6
	5	59.9	61.5	63	64.5	66	66.8	67.4	68.8
	6	61.7	63.3	64.7	66.3	67.8	68.6	69.2	70.6
	7	63.3	64.9	66.3	67.9	69.4	70.2	70.8	72.3
	8	64.7	66.3	67.8	69.4	70.9	71.8	72.4	73.9
	9	66	67.6	69.2	70.8	72.4	73.2	73.9	75.4
	10	67.3	68.9	70.4	72.1	73.7	74.6	75.3	76.9
	11	68.4	70.1	71.7	73.3	75	76	76.6	78.3
	12	69.6	71.2	72.8	74.6	76.3	77.3	77.9	79.7
	13	70.7	72.4	74	75.8	77.5	78.5	79.2	81
	14	71.8	73.5	75.1	76.9	78.7	79.8	80.5	82.3
	15	72.8	74.6	76.2	78.1	79.9	80.9	81.7	83.5
	16	73.9	75.6	77.3	79.2	81.1	82.1	82.8	84.7
	17	74.9	76.6	78.4	80.3	82.2	83.2	84	85.8
	18	75.8	77.6	79.4	81.3	83.2	84.3	85	86.9
	19	76.7	78.6	80.3	82.3	84.2	85.3	86.1	88
	20	77.6	79.5	81.3	83.2	85.2	86.3	87.1	89
	21	78.5	80.3	82.2	84.2	86.2	87.3	88	90
	22	79.3	81.2	83	85.1	87.1	88.2	89	91
	23	80.1	82	83.9	85.9	88	89.1	89.9	91.9
	24	80.9	82.8	84.7	86.8	88.9	90.1	90.9	92.9
	48	94.9	97.3	99.8	102.5	105.3	106.9	108	110.8
	60	101.1	103.7	106.4	109.4	112.5	114.2	115.4	118.4
	72	107.1	110	112.9	116.2	119.5	121.4	122.6	125.9
	84	112.7	115.9	119	122.6	126.1	128.1	129.5	133
	96	118	121.4	124.9	128.7	132.5	134.7	136.1	139.9
	108	122.9	126.7	130.4	134.6	138.8	141.1	142.7	146.8
	120	127.6	131.7	135.7	140.2	144.7	147.2	148.9	153.3
	132	132.5	136.7	140.9	145.5	150.1	152.6	154.4	158.9
	144	137.6	141.8	146	150.4	154.9	157.4	159.1	163.6
	156	142.8	147	151	155.2	159.4	161.8	163.4	167.7
	168	148.3	152.3	155.9	159.9	163.8	166	167.5	171.5
	180	153.6	157.5	161	164.5	168.1	170.1	171.5	175.4
Female. Weigth (Kilograms)
	Age (months)	P3	P10	P25	P50	P75	P85	P90	P97
	0	2.16	2.6	2.98	3.37	3.75	3.96	4.11	4.49
	1	2.97	3.4	3.79	4.2	4.61	4.84	5	5.42
	2	3.8	4.21	4.6	5.01	5.43	5.66	5.83	6.27
	3	4.48	4.9	5.3	5.74	6.19	6.44	6.63	7.12
	4	5.01	5.45	5.88	6.36	6.87	7.16	7.37	7.94
	5	5.49	5.94	6.39	6.9	7.45	7.77	8.01	8.64
	6	5.92	6.37	6.83	7.37	7.95	8.3	8.55	9.24
	7	6.29	6.75	7.23	7.78	8.4	8.76	9.03	9.77
	8	6.61	7.08	7.58	8.16	8.8	9.18	9.46	10.24
	9	6.88	7.38	7.89	8.49	9.16	9.56	9.85	10.66
	10	7.13	7.64	8.17	8.8	9.49	9.91	10.21	11.04
	11	7.34	7.88	8.43	9.08	9.8	10.23	10.54	11.39
	12	7.55	8.11	8.68	9.35	10.09	10.53	10.85	11.73
	13	7.76	8.33	8.91	9.61	10.37	10.82	11.14	12.04
	14	7.96	8.54	9.14	9.85	10.63	11.09	11.43	12.35
	15	8.16	8.75	9.37	10.09	10.89	11.36	11.71	12.65
	16	8.36	8.96	9.58	10.32	11.14	11.62	11.98	12.95
	17	8.56	9.16	9.8	10.55	11.38	11.88	12.24	13.24
	18	8.75	9.36	10	10.77	11.62	12.13	12.5	13.54
	19	8.93	9.55	10.21	10.99	11.86	12.38	12.77	13.83
	20	9.1	9.74	10.41	11.21	12.1	12.64	13.03	14.13
	21	9.27	9.92	10.6	11.42	12.34	12.89	13.29	14.42
	22	9.43	10.1	10.8	11.63	12.57	13.14	13.56	14.72
	23	9.6	10.27	10.99	11.85	12.81	13.39	13.82	15.02
	24	9.75	10.45	11.18	12.06	13.05	13.65	14.09	15.33
	48	13.03	14.05	15.18	16.53	18.12	19.15	19.95	22.27
	60	14.59	15.81	17.18	18.89	20.95	22.3	23.33	26.35
	72	16.29	17.71	19.37	21.55	24.23	25.97	27.29	31.14
	84	18.21	19.87	21.9	24.71	28.24	30.47	32.14	36.89
	96	20.22	22.18	24.65	28.24	32.77	35.55	37.58	43.2
	108	22.24	24.56	27.55	31.98	37.53	40.84	43.21	49.56
	120	24.47	27.29	30.89	36.18	42.66	46.43	49.1	56.03
	132	27.22	30.63	34.9	40.95	48.18	52.32	55.22	62.68
	144	30.64	34.47	39.15	45.6	53.23	57.65	60.78	68.92
	156	34.82	38.59	43.17	49.44	57.04	61.63	64.97	74.05
	168	39.3	42.79	47	52.76	59.95	64.54	68	77.97
	180	43.79	47	50.83	55.99	62.56	66.92	70.32	80.69
Female. Body Mass Index
	Age (months)	P3	P10	P25	P50	P75	P85	P90	P97
	48	13.26	14.04	14.85	15.76	16.8	17.49	18.02	19.56
	60	13.18	13.94	14.78	15.81	17.02	17.81	18.42	20.21
	72	13.17	13.94	14.83	16.00	17.44	18.37	19.08	21.18
	84	13.28	14.09	15.08	16.46	18.21	19.31	20.15	22.57
	96	13.45	14.33	15.45	17.07	19.14	20.42	21.36	24
	108	13.62	14.6	15.85	17.7	20.03	21.43	22.43	25.15
	120	13.83	14.9	16.26	18.29	20.81	22.28	23.32	26.06
	132	14.13	15.26	16.71	18.84	21.46	22.98	24.06	26.9
	144	14.6	15.76	17.23	19.39	22.05	23.62	24.75	27.75
	156	15.28	16.42	17.87	19.98	22.64	24.25	25.43	28.67
	168	16.06	17.17	18.56	20.6	23.22	24.87	26.1	29.61
	180	16.86	17.93	19.27	21.23	23.8	25.45	26.72	30.51
Female. Head Circumference (Centimeters)
	Age (months)	P3	P10	P25	P50	P75	P85	P90	P97
	0	32.5	33.7	34.7	35.7	36.7	37.2	37.5	38.4
	1	34.5	35.4	36.3	37.2	38.1	38.5	38.8	39.7
	2	36.3	37.1	37.9	38.7	39.4	39.8	40.1	40.9
	3	37.7	38.5	39.2	39.9	40.7	41.1	41.4	42.1
	4	38.8	39.6	40.3	41	41.8	42.2	42.5	43.3
	5	39.8	40.5	41.2	42	42.8	43.2	43.5	44.3
	6	40.6	41.4	42.1	42.8	43.6	44	44.3	45.1
	7	41.3	42	42.7	43.5	44.3	44.7	45	45.8
	8	41.9	42.6	43.3	44.1	44.9	45.3	45.6	46.5
	9	42.4	43.1	43.8	44.6	45.4	45.8	46.2	47
	10	42.8	43.5	44.2	45	45.8	46.3	46.6	47.4
	11	43.1	43.9	44.6	45.4	46.2	46.7	47	47.8
	12	43.4	44.2	44.9	45.7	46.6	47	47.3	48.2
	13	43.7	44.5	45.2	46	46.9	47.3	47.6	48.5
	14	44	44.7	45.5	46.3	47.1	47.6	47.9	48.8
	15	44.2	45	45.8	46.6	47.4	47.9	48.2	49
	16	44.5	45.2	46	46.8	47.6	48.1	48.4	49.2
	17	44.7	45.5	46.2	47	47.8	48.3	48.6	49.4
	18	44.9	45.7	46.4	47.2	48	48.5	48.8	49.6
	19	45	45.8	46.6	47.4	48.2	48.7	49	49.8
	20	45.2	46	46.7	47.6	48.4	48.8	49.2	50
	21	45.3	46.1	46.9	47.7	48.5	49	49.3	50.1
	22	45.4	46.2	47	47.8	48.7	49.1	49.5	50.3
	23	45.5	46.3	47.1	48	48.8	49.3	49.6	50.4
	24	45.6	46.4	47.3	48.1	49	49.4	49.8	50.6
Male. Length/Heigth (Centimeters)
	Age (months)	P3	P10	P25	P50	P75	P85	P90	P97
	0	45.9	48	49.8	51.7	53.5	54.6	55.2	57
	1	49.5	51.5	53.3	55.1	56.8	57.7	58.3	59.9
	2	53.1	55.1	56.7	58.4	59.9	60.8	61.3	62.8
	3	56.3	58.2	59.9	61.5	63	63.8	64.3	65.7
	4	59.1	60.9	62.5	64.1	65.6	66.5	67	68.5
	5	61.4	63.2	64.7	66.3	67.8	68.7	69.2	70.7
	6	63.4	65	66.6	68.1	69.6	70.5	71.1	72.6
	7	65.1	66.7	68.2	69.7	71.3	72.1	72.7	74.3
	8	66.6	68.2	69.7	71.2	72.8	73.7	74.3	75.9
	9	67.9	69.5	71	72.6	74.2	75.1	75.8	77.4
	10	69.1	70.7	72.2	73.9	75.6	76.5	77.2	78.8
	11	70.2	71.9	73.4	75.1	76.8	77.8	78.5	80.2
	12	71.3	72.9	74.6	76.3	78.1	79.1	79.8	81.5
	13	72.3	74	75.7	77.5	79.3	80.3	81	82.8
	14	73.3	75.1	76.8	78.6	80.5	81.5	82.2	84
	15	74.3	76.1	77.8	79.7	81.6	82.6	83.4	85.2
	16	75.3	77.1	78.9	80.8	82.7	83.8	84.5	86.3
	17	76.2	78.1	79.9	81.8	83.8	84.8	85.6	87.4
	18	77.1	79	80.8	82.8	84.8	85.9	86.6	88.5
	19	78	79.9	81.8	83.8	85.8	86.8	87.6	89.5
	20	78.8	80.8	82.7	84.7	86.7	87.8	88.5	90.4
	21	79.6	81.6	83.5	85.6	87.6	88.7	89.5	91.4
	22	80.5	82.5	84.4	86.4	88.5	89.6	90.4	92.3
	23	81.3	83.3	85.2	87.3	89.3	90.5	91.2	93.2
	24	82.1	84.1	86	88.1	90.2	91.3	92.1	94.1
	48	95.8	98.4	100.8	103.5	106.3	107.9	109	111.9
	60	101.9	104.7	107.4	110.4	113.5	115.2	116.4	119.4
	72	107.9	110.9	113.9	117.1	120.4	122.3	123.5	126.8
	84	113.6	116.8	120	123.5	127.1	129	130.4	133.8
	96	118.9	122.3	125.8	129.5	133.3	135.4	136.9	140.5
	108	123.7	127.4	131	135.1	139.2	141.4	143	147
	120	128.3	132.1	136	140.3	144.8	147.3	149	153.4
	132	132.8	136.9	141	145.7	150.5	153.3	155.1	160
	144	137.6	141.9	146.4	151.5	156.7	159.6	161.6	166.8
	156	142.8	147.7	152.5	158	163.5	166.5	168.6	173.7
	168	148.1	153.7	159.1	164.9	170.6	173.7	175.7	180.8
	180	153.3	159.7	165.7	171.9	177.8	180.9	183	187.9
Male. Weigth (Kilograms)
	Age (months)	P3	P10	P25	P50	P75	P85	P90	P97
	0	2.22	2.62	3.02	3.46	3.92	4.18	4.36	4.85
	1	3.09	3.57	4.02	4.49	4.98	5.24	5.43	5.93
	2	4.03	4.55	5.01	5.49	5.96	6.22	6.41	6.91
	3	4.8	5.34	5.81	6.31	6.8	7.08	7.28	7.83
	4	5.39	5.94	6.44	6.97	7.51	7.83	8.05	8.67
	5	5.93	6.46	6.97	7.53	8.12	8.47	8.71	9.39
	6	6.4	6.92	7.44	8.02	8.65	9.01	9.28	10.01
	7	6.81	7.33	7.85	8.45	9.11	9.5	9.78	10.55
	8	7.16	7.68	8.22	8.84	9.52	9.93	10.22	11.03
	9	7.46	7.99	8.54	9.18	9.89	10.31	10.61	11.46
	10	7.72	8.27	8.83	9.49	10.22	10.65	10.97	11.84
	11	7.96	8.51	9.09	9.77	10.52	10.97	11.29	12.18
	12	8.17	8.74	9.34	10.03	10.8	11.26	11.59	12.5
	13	8.37	8.96	9.57	10.28	11.07	11.54	11.87	12.8
	14	8.56	9.16	9.79	10.52	11.33	11.8	12.15	13.09
	15	8.75	9.36	10	10.75	11.57	12.06	12.41	13.37
	16	8.92	9.56	10.21	10.97	11.81	12.3	12.66	13.65
	17	9.1	9.74	10.41	11.18	12.04	12.54	12.91	13.92
	18	9.26	9.92	10.6	11.39	12.26	12.78	13.15	14.18
	19	9.43	10.09	10.78	11.59	12.48	13.01	13.39	14.45
	20	9.59	10.27	10.97	11.79	12.7	13.24	13.63	14.71
	21	9.74	10.43	11.15	11.99	12.91	13.46	13.87	14.98
	22	9.9	10.6	11.33	12.18	13.13	13.69	14.1	15.25
	23	10.05	10.77	11.5	12.37	13.34	13.92	14.34	15.52
	24	10.21	10.93	11.68	12.56	13.55	14.14	14.58	15.79
	48	13.53	14.5	15.58	16.88	18.43	19.44	20.21	22.49
	60	15.1	16.3	17.63	19.23	21.15	22.42	23.41	26.34
	72	16.78	18.22	19.85	21.87	24.31	25.93	27.18	30.9
	84	18.66	20.36	22.36	24.99	28.25	30.35	31.95	36.62
	96	20.67	22.64	25.08	28.52	32.85	35.57	37.59	43.31
	108	22.76	25.03	27.94	32.29	37.84	41.22	43.69	50.47
	120	24.95	27.56	30.99	36.23	42.96	46.98	49.87	57.61
	132	27.35	30.37	34.34	40.38	48.07	52.6	55.84	64.37
	144	30.17	33.7	38.25	45.01	53.43	58.37	61.88	71.12
	156	33.53	37.72	42.94	50.32	59.28	64.56	68.34	78.3
	168	37.21	42.21	48.15	56.04	65.35	70.92	74.93	85.68
	180	40.91	46.86	53.56	61.82	71.31	77.13	81.38	92.98
Male. Body Mass Index.
	Age (months)	P3	P10	P25	P50	P75	P85	P90	P97
	48	13.54	14.23	14.95	15.79	16.75	17.37	17.85	19.23
	60	13.4	14.11	14.88	15.79	16.85	17.57	18.13	19.82
	72	13.35	14.09	14.92	15.95	17.21	18.06	18.72	20.78
	84	13.45	14.22	15.14	16.39	17.98	19.02	19.82	22.22
	96	13.64	14.45	15.48	17.02	19.02	20.27	21.2	23.85
	108	13.88	14.74	15.9	17.72	20.1	21.53	22.56	25.36
	120	14.13	15.06	16.34	18.4	21.08	22.64	23.74	26.62
	132	14.41	15.42	16.8	19.02	21.87	23.51	24.65	27.6
	144	14.73	15.81	17.27	19.57	22.48	24.16	25.34	28.37
	156	15.13	16.27	17.77	20.06	22.97	24.66	25.86	29
	168	15.58	16.76	18.27	20.53	23.38	25.07	26.29	29.56
	180	16.04	17.26	18.79	21	23.76	25.45	26.69	30.1
Male. Head Circumference (Centimeters)
	Age (months)	P3	P10	P25	P50	P75	P85	P90	P97
	0	33	34.2	35.3	36.4	37.4	37.9	38.3	39.2
	1	35.1	36.1	37.1	38	38.9	39.4	39.8	40.6
	2	37.1	38	38.8	39.6	40.4	40.9	41.2	42
	3	38.6	39.5	40.2	41	41.8	42.2	42.5	43.3
	4	39.8	40.6	41.4	42.2	43	43.4	43.7	44.5
	5	40.8	41.6	42.4	43.2	44	44.4	44.7	45.5
	6	41.7	42.5	43.2	44	44.8	45.3	45.6	46.4
	7	42.4	43.2	43.9	44.8	45.6	46	46.4	47.2
	8	43	43.8	44.5	45.4	46.2	46.6	47	47.8
	9	43.5	44.3	45	45.9	46.7	47.2	47.5	48.3
	10	44	44.7	45.5	46.3	47.1	47.6	47.9	48.7
	11	44.3	45.1	45.8	46.6	47.5	47.9	48.3	49.1
	12	44.6	45.4	46.1	47	47.8	48.3	48.6	49.4
	13	44.9	45.7	46.4	47.2	48.1	48.5	48.9	49.7
	14	45.2	45.9	46.7	47.5	48.3	48.8	49.1	50
	15	45.4	46.2	46.9	47.8	48.6	49.1	49.4	50.2
	16	45.6	46.4	47.1	48	48.8	49.3	49.6	50.5
	17	45.8	46.6	47.3	48.2	49	49.5	49.8	50.7
	18	45.9	46.7	47.5	48.4	49.2	49.7	50	50.9
	19	46.1	46.9	47.7	48.5	49.4	49.9	50.2	51.1
	20	46.2	47	47.8	48.7	49.6	50	50.4	51.3
	21	46.3	47.2	48	48.8	49.7	50.2	50.5	51.4
	22	46.4	47.3	48.1	49	49.8	50.3	50.7	51.6
	23	46.5	47.4	48.2	49.1	50	50.5	50.8	51.7
	24	46.6	47.5	48.4	49.2	50.1	50.6	51	51.9
