# Supplementary material for: New growth charts for children and adolescents in Catalonia, Spain: developed from routinely collected data (2013–2019)
Source: BMC Public Health. 2026 Apr 11;26:1650. doi: 10.1186/s12889-026-27263-x (PMC13195899; doi:10.1186/s12889-026-27263-x)
Supplement: Supplementary file 4 — Supplementary Material 4. [file 12889_2026_27263_MOESM4_ESM.xlsx]

## Sheet: in
Supplementary Table 7. Z-scores of the four new growth charts calculated with data from the primary care EHR
Age (month)	Sex	Anthropometric measurement	Deviations	Value
0	Female	Weight	SD3neg	1.0771
1	Female	Weight	SD3neg	1.9475
2	Female	Weight	SD3neg	2.8633
3	Female	Weight	SD3neg	3.5646
4	Female	Weight	SD3neg	4.0956
5	Female	Weight	SD3neg	4.5851
6	Female	Weight	SD3neg	5.0269
7	Female	Weight	SD3neg	5.3947
8	Female	Weight	SD3neg	5.696
9	Female	Weight	SD3neg	5.9442
10	Female	Weight	SD3neg	6.1525
11	Female	Weight	SD3neg	6.3355
12	Female	Weight	SD3neg	6.5092
13	Female	Weight	SD3neg	6.6883
14	Female	Weight	SD3neg	6.8737
15	Female	Weight	SD3neg	7.0624
16	Female	Weight	SD3neg	7.2507
17	Female	Weight	SD3neg	7.4349
18	Female	Weight	SD3neg	7.6111
19	Female	Weight	SD3neg	7.7762
20	Female	Weight	SD3neg	7.9309
21	Female	Weight	SD3neg	8.0772
22	Female	Weight	SD3neg	8.2168
23	Female	Weight	SD3neg	8.3516
24	Female	Weight	SD3neg	8.4838
0	Male	Weight	SD3neg	1.4039
1	Male	Weight	SD3neg	2.0087
2	Male	Weight	SD3neg	2.7371
3	Male	Weight	SD3neg	3.4468
4	Male	Weight	SD3neg	4.1284
5	Male	Weight	SD3neg	4.7811
6	Male	Weight	SD3neg	5.3438
7	Male	Weight	SD3neg	5.7942
8	Male	Weight	SD3neg	6.1567
9	Male	Weight	SD3neg	6.4529
10	Male	Weight	SD3neg	6.6987
11	Male	Weight	SD3neg	6.9073
12	Male	Weight	SD3neg	7.0918
13	Male	Weight	SD3neg	7.2636
14	Male	Weight	SD3neg	7.4261
15	Male	Weight	SD3neg	7.5807
16	Male	Weight	SD3neg	7.729
17	Male	Weight	SD3neg	7.8725
18	Male	Weight	SD3neg	8.0129
19	Male	Weight	SD3neg	8.152
20	Male	Weight	SD3neg	8.2905
21	Male	Weight	SD3neg	8.4286
22	Male	Weight	SD3neg	8.5665
23	Male	Weight	SD3neg	8.7044
24	Male	Weight	SD3neg	8.8424
48	Female	Weight	SD3neg	11.3375
60	Female	Weight	SD3neg	12.6629
72	Female	Weight	SD3neg	14.113
84	Female	Weight	SD3neg	15.7567
96	Female	Weight	SD3neg	17.4137
108	Female	Weight	SD3neg	18.9341
120	Female	Weight	SD3neg	20.466
132	Female	Weight	SD3neg	22.2673
144	Female	Weight	SD3neg	24.9782
156	Female	Weight	SD3neg	29.2106
168	Female	Weight	SD3neg	34.0922
180	Female	Weight	SD3neg	38.9266
48	Male	Weight	SD3neg	11.9342
60	Male	Weight	SD3neg	13.1599
72	Male	Weight	SD3neg	14.4897
84	Male	Weight	SD3neg	16.0672
96	Male	Weight	SD3neg	17.7958
108	Male	Weight	SD3neg	19.5589
120	Male	Weight	SD3neg	21.3368
132	Male	Weight	SD3neg	23.173
144	Male	Weight	SD3neg	25.2002
156	Male	Weight	SD3neg	27.4553
168	Male	Weight	SD3neg	29.6578
180	Male	Weight	SD3neg	31.483
0	Female	Weight	SD2neg	2.0664
1	Female	Weight	SD2neg	2.8745
2	Female	Weight	SD2neg	3.7113
3	Female	Weight	SD2neg	4.3888
4	Female	Weight	SD2neg	4.921
5	Female	Weight	SD2neg	5.3973
6	Female	Weight	SD2neg	5.8257
7	Female	Weight	SD2neg	6.1955
8	Female	Weight	SD2neg	6.512
9	Female	Weight	SD2neg	6.7848
10	Female	Weight	SD2neg	7.0235
11	Female	Weight	SD2neg	7.2389
12	Female	Weight	SD2neg	7.4427
13	Female	Weight	SD2neg	7.645
14	Female	Weight	SD2neg	7.8472
15	Female	Weight	SD2neg	8.0482
16	Female	Weight	SD2neg	8.2462
17	Female	Weight	SD2neg	8.4397
18	Female	Weight	SD2neg	8.6266
19	Female	Weight	SD2neg	8.8057
20	Female	Weight	SD2neg	8.9776
21	Female	Weight	SD2neg	9.1435
22	Female	Weight	SD2neg	9.3046
23	Female	Weight	SD2neg	9.4625
24	Female	Weight	SD2neg	9.6184
0	Male	Weight	SD2neg	2.1368
1	Male	Weight	SD2neg	2.9859
2	Male	Weight	SD2neg	3.9191
3	Male	Weight	SD2neg	4.6821
4	Male	Weight	SD2neg	5.2775
5	Male	Weight	SD2neg	5.8156
6	Male	Weight	SD2neg	6.2961
7	Male	Weight	SD2neg	6.7064
8	Male	Weight	SD2neg	7.0557
9	Male	Weight	SD2neg	7.3553
10	Male	Weight	SD2neg	7.6152
11	Male	Weight	SD2neg	7.8453
12	Male	Weight	SD2neg	8.0551
13	Male	Weight	SD2neg	8.2535
14	Male	Weight	SD2neg	8.4428
15	Male	Weight	SD2neg	8.6243
16	Male	Weight	SD2neg	8.7989
17	Male	Weight	SD2neg	8.9677
18	Male	Weight	SD2neg	9.1318
19	Male	Weight	SD2neg	9.2924
20	Male	Weight	SD2neg	9.45
21	Male	Weight	SD2neg	9.6054
22	Male	Weight	SD2neg	9.7592
23	Male	Weight	SD2neg	9.9118
24	Male	Weight	SD2neg	10.0639
48	Female	Weight	SD2neg	12.8309
60	Female	Weight	SD2neg	14.367
72	Female	Weight	SD2neg	16.0319
84	Female	Weight	SD2neg	17.9158
96	Female	Weight	SD2neg	19.8797
108	Female	Weight	SD2neg	21.8276
120	Female	Weight	SD2neg	23.979
132	Female	Weight	SD2neg	26.6139
144	Female	Weight	SD2neg	29.9576
156	Female	Weight	SD2neg	34.1448
168	Female	Weight	SD2neg	38.6763
180	Female	Weight	SD2neg	43.2048
48	Male	Weight	SD2neg	13.3432
60	Male	Weight	SD2neg	14.8777
72	Male	Weight	SD2neg	16.5116
84	Male	Weight	SD2neg	18.3497
96	Male	Weight	SD2neg	20.3236
108	Male	Weight	SD2neg	22.3658
120	Male	Weight	SD2neg	24.5024
132	Male	Weight	SD2neg	26.8324
144	Male	Weight	SD2neg	29.5551
156	Male	Weight	SD2neg	32.7905
168	Male	Weight	SD2neg	36.3037
180	Male	Weight	SD2neg	39.8044
0	Female	Weight	SD1neg	2.7785
1	Female	Weight	SD1neg	3.5825
2	Female	Weight	SD1neg	4.3947
3	Female	Weight	SD1neg	5.0856
4	Female	Weight	SD1neg	5.6529
5	Female	Weight	SD1neg	6.1474
6	Female	Weight	SD1neg	6.5853
7	Female	Weight	SD1neg	6.9712
8	Female	Weight	SD1neg	7.3116
9	Female	Weight	SD1neg	7.6137
10	Female	Weight	SD1neg	7.8851
11	Female	Weight	SD1neg	8.1338
12	Female	Weight	SD1neg	8.3683
13	Female	Weight	SD1neg	8.5957
14	Female	Weight	SD1neg	8.8179
15	Female	Weight	SD1neg	9.0349
16	Female	Weight	SD1neg	9.2469
17	Female	Weight	SD1neg	9.4538
18	Female	Weight	SD1neg	9.6555
19	Female	Weight	SD1neg	9.8519
20	Female	Weight	SD1neg	10.0437
21	Female	Weight	SD1neg	10.2316
22	Female	Weight	SD1neg	10.4166
23	Female	Weight	SD1neg	10.5994
24	Female	Weight	SD1neg	10.781
0	Male	Weight	SD1neg	2.8091
1	Male	Weight	SD1neg	3.7791
2	Male	Weight	SD1neg	4.7702
3	Male	Weight	SD1neg	5.5637
4	Male	Weight	SD1neg	6.1718
5	Male	Weight	SD1neg	6.6965
6	Male	Weight	SD1neg	7.1614
7	Male	Weight	SD1neg	7.5693
8	Male	Weight	SD1neg	7.9273
9	Male	Weight	SD1neg	8.2431
10	Male	Weight	SD1neg	8.5242
11	Male	Weight	SD1neg	8.7787
12	Male	Weight	SD1neg	9.0143
13	Male	Weight	SD1neg	9.2379
14	Male	Weight	SD1neg	9.4518
15	Male	Weight	SD1neg	9.6571
16	Male	Weight	SD1neg	9.8548
17	Male	Weight	SD1neg	10.0458
18	Male	Weight	SD1neg	10.2312
19	Male	Weight	SD1neg	10.4119
20	Male	Weight	SD1neg	10.5888
21	Male	Weight	SD1neg	10.7626
22	Male	Weight	SD1neg	10.9341
23	Male	Weight	SD1neg	11.104
24	Male	Weight	SD1neg	11.273
48	Female	Weight	SD1neg	14.5678
60	Female	Weight	SD1neg	16.4258
72	Female	Weight	SD1neg	18.4487
84	Female	Weight	SD1neg	20.7616
96	Female	Weight	SD1neg	23.2513
108	Female	Weight	SD1neg	25.8553
120	Female	Weight	SD1neg	28.8491
132	Female	Weight	SD1neg	32.49
144	Female	Weight	SD1neg	36.5228
156	Female	Weight	SD1neg	40.6037
168	Female	Weight	SD1neg	44.6433
180	Female	Weight	SD1neg	48.6906
48	Male	Weight	SD1neg	14.9931
60	Male	Weight	SD1neg	16.9034
72	Male	Weight	SD1neg	18.9544
84	Male	Weight	SD1neg	21.2441
96	Male	Weight	SD1neg	23.7056
108	Male	Weight	SD1neg	26.2853
120	Male	Weight	SD1neg	29.0294
132	Male	Weight	SD1neg	32.0684
144	Male	Weight	SD1neg	35.6623
156	Male	Weight	SD1neg	39.9978
168	Male	Weight	SD1neg	44.8402
180	Male	Weight	SD1neg	49.8819
0	Female	Weight	SD0	3.3682
1	Female	Weight	SD0	4.1986
2	Female	Weight	SD0	5.0113
3	Female	Weight	SD0	5.7366
4	Female	Weight	SD0	6.3632
5	Female	Weight	SD0	6.9009
6	Female	Weight	SD0	7.3685
7	Female	Weight	SD0	7.7844
8	Female	Weight	SD0	8.1574
9	Female	Weight	SD0	8.4941
10	Female	Weight	SD0	8.8009
11	Female	Weight	SD0	9.0843
12	Female	Weight	SD0	9.3508
13	Female	Weight	SD0	9.6059
14	Female	Weight	SD0	9.8519
15	Female	Weight	SD0	10.09
16	Female	Weight	SD0	10.3215
17	Female	Weight	SD0	10.5476
18	Female	Weight	SD0	10.7696
19	Female	Weight	SD0	10.9886
20	Female	Weight	SD0	11.2053
21	Female	Weight	SD0	11.4201
22	Female	Weight	SD0	11.6334
23	Female	Weight	SD0	11.8458
24	Female	Weight	SD0	12.0577
0	Male	Weight	SD0	3.4646
1	Male	Weight	SD0	4.4944
2	Male	Weight	SD0	5.4872
3	Male	Weight	SD0	6.3059
4	Male	Weight	SD0	6.9681
5	Male	Weight	SD0	7.5316
6	Male	Weight	SD0	8.0219
7	Male	Weight	SD0	8.4546
8	Male	Weight	SD0	8.8388
9	Male	Weight	SD0	9.1816
10	Male	Weight	SD0	9.4904
11	Male	Weight	SD0	9.7724
12	Male	Weight	SD0	10.0349
13	Male	Weight	SD0	10.284
14	Male	Weight	SD0	10.5221
15	Male	Weight	SD0	10.7505
16	Male	Weight	SD0	10.9704
17	Male	Weight	SD0	11.1833
18	Male	Weight	SD0	11.3905
19	Male	Weight	SD0	11.593
20	Male	Weight	SD0	11.7918
21	Male	Weight	SD0	11.9877
22	Male	Weight	SD0	12.1813
23	Male	Weight	SD0	12.3734
24	Male	Weight	SD0	12.5648
48	Female	Weight	SD0	16.531
60	Female	Weight	SD0	18.8933
72	Female	Weight	SD0	21.5519
84	Female	Weight	SD0	24.7146
96	Female	Weight	SD0	28.2367
108	Female	Weight	SD0	31.9785
120	Female	Weight	SD0	36.1757
132	Female	Weight	SD0	40.9503
144	Female	Weight	SD0	45.5957
156	Female	Weight	SD0	49.4373
168	Female	Weight	SD0	52.7574
180	Female	Weight	SD0	55.9906
48	Male	Weight	SD0	16.8848
60	Male	Weight	SD0	19.2338
72	Male	Weight	SD0	21.8675
84	Male	Weight	SD0	24.9944
96	Male	Weight	SD0	28.5175
108	Male	Weight	SD0	32.2853
120	Male	Weight	SD0	36.234
132	Male	Weight	SD0	40.3845
144	Male	Weight	SD0	45.0092
156	Male	Weight	SD0	50.3202
168	Male	Weight	SD0	56.0361
180	Male	Weight	SD0	61.8194
0	Female	Weight	SD1	3.9374
1	Female	Weight	SD1	4.8123
2	Female	Weight	SD1	5.6406
3	Female	Weight	SD1	6.4183
4	Female	Weight	SD1	7.13
5	Female	Weight	SD1	7.7391
6	Female	Weight	SD1	8.2603
7	Female	Weight	SD1	8.7233
8	Female	Weight	SD1	9.1402
9	Female	Weight	SD1	9.5181
10	Female	Weight	SD1	9.8636
11	Female	Weight	SD1	10.1832
12	Female	Weight	SD1	10.4835
13	Female	Weight	SD1	10.77
14	Female	Weight	SD1	11.0456
15	Female	Weight	SD1	11.3121
16	Female	Weight	SD1	11.5716
17	Female	Weight	SD1	11.8262
18	Female	Weight	SD1	12.078
19	Female	Weight	SD1	12.3291
20	Female	Weight	SD1	12.5798
21	Female	Weight	SD1	12.8306
22	Female	Weight	SD1	13.0816
23	Female	Weight	SD1	13.3329
24	Female	Weight	SD1	13.5846
0	Male	Weight	SD1	4.1553
1	Male	Weight	SD1	5.2174
2	Male	Weight	SD1	6.1971
3	Male	Weight	SD1	7.0516
4	Male	Weight	SD1	7.796
5	Male	Weight	SD1	8.4314
6	Male	Weight	SD1	8.9764
7	Male	Weight	SD1	9.4566
8	Male	Weight	SD1	9.8833
9	Male	Weight	SD1	10.2642
10	Male	Weight	SD1	10.6072
11	Male	Weight	SD1	10.9204
12	Male	Weight	SD1	11.2116
13	Male	Weight	SD1	11.4878
14	Male	Weight	SD1	11.7518
15	Male	Weight	SD1	12.0054
16	Male	Weight	SD1	12.2504
17	Male	Weight	SD1	12.4888
18	Male	Weight	SD1	12.7223
19	Male	Weight	SD1	12.9526
20	Male	Weight	SD1	13.1805
21	Male	Weight	SD1	13.4067
22	Male	Weight	SD1	13.6317
23	Male	Weight	SD1	13.8561
24	Male	Weight	SD1	14.0804
48	Female	Weight	SD1	19.042
60	Female	Weight	SD1	22.1539
72	Female	Weight	SD1	25.7823
84	Female	Weight	SD1	30.2335
96	Female	Weight	SD1	35.2541
108	Female	Weight	SD1	40.4933
120	Female	Weight	SD1	46.0444
132	Female	Weight	SD1	51.8958
144	Female	Weight	SD1	57.1966
156	Female	Weight	SD1	61.1522
168	Female	Weight	SD1	64.0516
180	Female	Weight	SD1	66.4479
48	Male	Weight	SD1	19.329
60	Male	Weight	SD1	22.2849
72	Male	Weight	SD1	25.7521
84	Male	Weight	SD1	30.1292
96	Male	Weight	SD1	35.281
108	Male	Weight	SD1	40.8649
120	Male	Weight	SD1	46.5619
132	Male	Weight	SD1	52.1349
144	Male	Weight	SD1	57.8591
156	Male	Weight	SD1	64.018
168	Male	Weight	SD1	70.3382
180	Male	Weight	SD1	76.5162
0	Female	Weight	SD2	4.5731
1	Female	Weight	SD2	5.5116
2	Female	Weight	SD2	6.3693
3	Female	Weight	SD2	7.2235
4	Female	Weight	SD2	8.0598
5	Female	Weight	SD2	8.7843
6	Female	Weight	SD2	9.3974
7	Female	Weight	SD2	9.9356
8	Female	Weight	SD2	10.4141
9	Female	Weight	SD2	10.842
10	Female	Weight	SD2	11.2291
11	Female	Weight	SD2	11.585
12	Female	Weight	SD2	11.9201
13	Female	Weight	SD2	12.2431
14	Female	Weight	SD2	12.5574
15	Female	Weight	SD2	12.8651
16	Female	Weight	SD2	13.168
17	Female	Weight	SD2	13.4684
18	Female	Weight	SD2	13.7684
19	Female	Weight	SD2	14.0698
20	Female	Weight	SD2	14.3733
21	Female	Weight	SD2	14.6787
22	Female	Weight	SD2	14.9863
23	Female	Weight	SD2	15.2957
24	Female	Weight	SD2	15.6071
0	Male	Weight	SD2	4.9477
1	Male	Weight	SD2	6.0378
2	Male	Weight	SD2	7.0208
3	Male	Weight	SD2	7.9469
4	Male	Weight	SD2	8.8083
5	Male	Weight	SD2	9.5455
6	Male	Weight	SD2	10.173
7	Male	Weight	SD2	10.7252
8	Male	Weight	SD2	11.2134
9	Male	Weight	SD2	11.6451
10	Male	Weight	SD2	12.0298
11	Male	Weight	SD2	12.3777
12	Male	Weight	SD2	12.7
13	Male	Weight	SD2	13.0065
14	Male	Weight	SD2	13.3012
15	Male	Weight	SD2	13.5864
16	Male	Weight	SD2	13.8647
17	Male	Weight	SD2	14.1386
18	Male	Weight	SD2	14.4108
19	Male	Weight	SD2	14.6833
20	Male	Weight	SD2	14.9568
21	Male	Weight	SD2	15.2316
22	Male	Weight	SD2	15.508
23	Male	Weight	SD2	15.7862
24	Male	Weight	SD2	16.0662
48	Female	Weight	SD2	22.8114
60	Female	Weight	SD2	27.0606
72	Female	Weight	SD2	32.0369
84	Female	Weight	SD2	37.9741
96	Female	Weight	SD2	44.443
108	Female	Weight	SD2	50.9303
120	Female	Weight	SD2	57.4934
132	Female	Weight	SD2	64.2374
144	Female	Weight	SD2	70.6268
156	Female	Weight	SD2	76.0242
168	Female	Weight	SD2	80.2633
180	Female	Weight	SD2	83.2089
48	Male	Weight	SD2	23.0259
60	Male	Weight	SD2	27.0327
72	Male	Weight	SD2	31.7754
84	Male	Weight	SD2	37.7022
96	Male	Weight	SD2	44.5974
108	Male	Weight	SD2	51.9616
120	Male	Weight	SD2	59.2844
132	Male	Weight	SD2	66.1938
144	Male	Weight	SD2	73.086
156	Male	Weight	SD2	80.4229
168	Male	Weight	SD2	87.9872
180	Male	Weight	SD2	95.5
0	Female	Weight	SD3	5.3863
1	Female	Weight	SD3	6.4186
2	Female	Weight	SD3	7.3255
3	Female	Weight	SD3	8.2982
4	Female	Weight	SD3	9.3342
5	Female	Weight	SD3	10.261
6	Female	Weight	SD3	11.0461
7	Female	Weight	SD3	11.7177
8	Female	Weight	SD3	12.2905
9	Female	Weight	SD3	12.7798
10	Female	Weight	SD3	13.2053
11	Female	Weight	SD3	13.5891
12	Female	Weight	SD3	13.954
13	Female	Weight	SD3	14.3192
14	Female	Weight	SD3	14.6888
15	Female	Weight	SD3	15.0628
16	Female	Weight	SD3	15.4416
17	Female	Weight	SD3	15.8254
18	Female	Weight	SD3	16.2142
19	Female	Weight	SD3	16.6074
20	Female	Weight	SD3	17.0052
21	Female	Weight	SD3	17.4077
22	Female	Weight	SD3	17.8148
23	Female	Weight	SD3	18.2266
24	Female	Weight	SD3	18.6432
0	Male	Weight	SD3	5.9402
1	Male	Weight	SD3	7.0809
2	Male	Weight	SD3	8.1323
3	Male	Weight	SD3	9.2212
4	Male	Weight	SD3	10.2632
5	Male	Weight	SD3	11.1417
6	Male	Weight	SD3	11.8867
7	Male	Weight	SD3	12.5465
8	Male	Weight	SD3	13.1245
9	Male	Weight	SD3	13.6244
10	Male	Weight	SD3	14.0579
11	Male	Weight	SD3	14.4417
12	Male	Weight	SD3	14.7953
13	Male	Weight	SD3	15.1365
14	Male	Weight	SD3	15.4713
15	Male	Weight	SD3	15.8027
16	Male	Weight	SD3	16.1338
17	Male	Weight	SD3	16.468
18	Male	Weight	SD3	16.8085
19	Male	Weight	SD3	17.1575
20	Male	Weight	SD3	17.5154
21	Male	Weight	SD3	17.8823
22	Male	Weight	SD3	18.2579
23	Male	Weight	SD3	18.6418
24	Male	Weight	SD3	19.0334
48	Female	Weight	SD3	28.7749
60	Female	Weight	SD3	34.9822
72	Female	Weight	SD3	42.047
84	Female	Weight	SD3	49.6226
96	Female	Weight	SD3	57.1062
108	Female	Weight	SD3	64.1454
120	Female	Weight	SD3	71.0373
132	Female	Weight	SD3	78.3285
144	Female	Weight	SD3	86.3449
156	Female	Weight	SD3	95.3935
168	Female	Weight	SD3	105.436
180	Female	Weight	SD3	115.134
48	Male	Weight	SD3	29.0135
60	Male	Weight	SD3	35.0181
72	Male	Weight	SD3	41.9135
84	Male	Weight	SD3	49.7582
96	Male	Weight	SD3	58.2766
108	Male	Weight	SD3	67.0409
120	Male	Weight	SD3	75.5455
132	Male	Weight	SD3	83.4933
144	Male	Weight	SD3	91.5278
156	Male	Weight	SD3	100.379
168	Male	Weight	SD3	109.919
180	Male	Weight	SD3	119.886
0	Female	Height/length	SD3neg	39.7088
1	Female	Height/length	SD3neg	43.8383
2	Female	Height/length	SD3neg	47.823
3	Female	Height/length	SD3neg	51.1973
4	Female	Height/length	SD3neg	53.936
5	Female	Height/length	SD3neg	56.1551
6	Female	Height/length	SD3neg	58.0092
7	Female	Height/length	SD3neg	59.6455
8	Female	Height/length	SD3neg	61.1186
9	Female	Height/length	SD3neg	62.4592
10	Female	Height/length	SD3neg	63.6971
11	Female	Height/length	SD3neg	64.8617
12	Female	Height/length	SD3neg	65.9816
13	Female	Height/length	SD3neg	67.0796
14	Female	Height/length	SD3neg	68.1553
15	Female	Height/length	SD3neg	69.2031
16	Female	Height/length	SD3neg	70.2172
17	Female	Height/length	SD3neg	71.1917
18	Female	Height/length	SD3neg	72.1205
19	Female	Height/length	SD3neg	72.9999
20	Female	Height/length	SD3neg	73.8353
21	Female	Height/length	SD3neg	74.6347
22	Female	Height/length	SD3neg	75.406
23	Female	Height/length	SD3neg	76.1575
24	Female	Height/length	SD3neg	76.8974
0	Male	Height/length	SD3neg	40.9069
1	Male	Height/length	SD3neg	44.1942
2	Male	Height/length	SD3neg	47.8222
3	Male	Height/length	SD3neg	51.2125
4	Male	Height/length	SD3neg	54.2031
5	Male	Height/length	SD3neg	56.9263
6	Male	Height/length	SD3neg	59.2884
7	Male	Height/length	SD3neg	61.2667
8	Male	Height/length	SD3neg	62.9375
9	Male	Height/length	SD3neg	64.3708
10	Male	Height/length	SD3neg	65.6234
11	Male	Height/length	SD3neg	66.7448
12	Male	Height/length	SD3neg	67.781
13	Male	Height/length	SD3neg	68.7687
14	Male	Height/length	SD3neg	69.714
15	Male	Height/length	SD3neg	70.6182
16	Male	Height/length	SD3neg	71.4853
17	Male	Height/length	SD3neg	72.3215
18	Male	Height/length	SD3neg	73.1342
19	Male	Height/length	SD3neg	73.931
20	Male	Height/length	SD3neg	74.7167
21	Male	Height/length	SD3neg	75.4933
22	Male	Height/length	SD3neg	76.2613
23	Male	Height/length	SD3neg	77.0209
24	Male	Height/length	SD3neg	77.7722
48	Female	Height/length	SD3neg	90.2518
60	Female	Height/length	SD3neg	95.9679
72	Female	Height/length	SD3neg	101.478
84	Female	Height/length	SD3neg	106.656
96	Female	Height/length	SD3neg	111.349
108	Female	Height/length	SD3neg	115.451
120	Female	Height/length	SD3neg	119.373
132	Female	Height/length	SD3neg	123.699
144	Female	Height/length	SD3neg	128.527
156	Female	Height/length	SD3neg	133.738
168	Female	Height/length	SD3neg	139.063
180	Female	Height/length	SD3neg	143.918
48	Male	Height/length	SD3neg	90.5887
60	Male	Height/length	SD3neg	96.2259
72	Male	Height/length	SD3neg	101.698
84	Male	Height/length	SD3neg	106.951
96	Male	Height/length	SD3neg	111.902
108	Male	Height/length	SD3neg	116.505
120	Male	Height/length	SD3neg	120.858
132	Male	Height/length	SD3neg	125.082
144	Male	Height/length	SD3neg	129.294
156	Male	Height/length	SD3neg	133.383
168	Male	Height/length	SD3neg	136.915
180	Male	Height/length	SD3neg	139.444
0	Female	Height/length	SD2neg	44.8331
1	Female	Height/length	SD2neg	48.3402
2	Female	Height/length	SD2neg	51.806
3	Female	Height/length	SD2neg	54.89
4	Female	Height/length	SD2neg	57.4804
5	Female	Height/length	SD2neg	59.5866
6	Female	Height/length	SD2neg	61.3512
7	Female	Height/length	SD2neg	62.9267
8	Female	Height/length	SD2neg	64.3633
9	Female	Height/length	SD2neg	65.6856
10	Female	Height/length	SD2neg	66.9183
11	Female	Height/length	SD2neg	68.0864
12	Female	Height/length	SD2neg	69.215
13	Female	Height/length	SD2neg	70.3239
14	Female	Height/length	SD2neg	71.4129
15	Female	Height/length	SD2neg	72.4766
16	Female	Height/length	SD2neg	73.5095
17	Female	Height/length	SD2neg	74.5062
18	Female	Height/length	SD2neg	75.4611
19	Female	Height/length	SD2neg	76.3707
20	Female	Height/length	SD2neg	77.2404
21	Female	Height/length	SD2neg	78.0778
22	Female	Height/length	SD2neg	78.8905
23	Female	Height/length	SD2neg	79.6863
24	Female	Height/length	SD2neg	80.4729
0	Male	Height/length	SD2neg	45.4896
1	Male	Height/length	SD2neg	49.0265
2	Male	Height/length	SD2neg	52.6575
3	Male	Height/length	SD2neg	55.9107
4	Male	Height/length	SD2neg	58.6653
5	Male	Height/length	SD2neg	61.0021
6	Male	Height/length	SD2neg	62.9922
7	Male	Height/length	SD2neg	64.7151
8	Male	Height/length	SD2neg	66.2248
9	Male	Height/length	SD2neg	67.5629
10	Male	Height/length	SD2neg	68.7687
11	Male	Height/length	SD2neg	69.8798
12	Male	Height/length	SD2neg	70.9335
13	Male	Height/length	SD2neg	71.96
14	Male	Height/length	SD2neg	72.9627
15	Male	Height/length	SD2neg	73.9391
16	Male	Height/length	SD2neg	74.8879
17	Male	Height/length	SD2neg	75.8086
18	Male	Height/length	SD2neg	76.701
19	Male	Height/length	SD2neg	77.5661
20	Male	Height/length	SD2neg	78.4085
21	Male	Height/length	SD2neg	79.2326
22	Male	Height/length	SD2neg	80.0428
23	Male	Height/length	SD2neg	80.8429
24	Male	Height/length	SD2neg	81.6369
48	Female	Height/length	SD2neg	94.4363
60	Female	Height/length	SD2neg	100.553
72	Female	Height/length	SD2neg	106.481
84	Female	Height/length	SD2neg	112.096
96	Female	Height/length	SD2neg	117.322
108	Female	Height/length	SD2neg	122.124
120	Female	Height/length	SD2neg	126.763
132	Female	Height/length	SD2neg	131.585
144	Female	Height/length	SD2neg	136.667
156	Female	Height/length	SD2neg	141.971
168	Female	Height/length	SD2neg	147.403
180	Female	Height/length	SD2neg	152.788
48	Male	Height/length	SD2neg	95.3012
60	Male	Height/length	SD2neg	101.359
72	Male	Height/length	SD2neg	107.259
84	Male	Height/length	SD2neg	112.9
96	Male	Height/length	SD2neg	118.163
108	Male	Height/length	SD2neg	122.98
120	Male	Height/length	SD2neg	127.508
132	Male	Height/length	SD2neg	131.979
144	Male	Height/length	SD2neg	136.694
156	Male	Height/length	SD2neg	141.8
168	Male	Height/length	SD2neg	146.982
180	Male	Height/length	SD2neg	151.909
0	Female	Height/length	SD1neg	48.2119
1	Female	Height/length	SD1neg	51.4493
2	Female	Height/length	SD1neg	54.6613
3	Female	Height/length	SD1neg	57.6116
4	Female	Height/length	SD1neg	60.1529
5	Female	Height/length	SD1neg	62.2291
6	Female	Height/length	SD1neg	63.976
7	Female	Height/length	SD1neg	65.551
8	Female	Height/length	SD1neg	67.002
9	Female	Height/length	SD1neg	68.3499
10	Female	Height/length	SD1neg	69.6159
11	Female	Height/length	SD1neg	70.8216
12	Female	Height/length	SD1neg	71.9886
13	Female	Height/length	SD1neg	73.1342
14	Female	Height/length	SD1neg	74.2583
15	Female	Height/length	SD1neg	75.3561
16	Female	Height/length	SD1neg	76.4232
17	Female	Height/length	SD1neg	77.4545
18	Female	Height/length	SD1neg	78.4456
19	Female	Height/length	SD1neg	79.3934
20	Female	Height/length	SD1neg	80.3034
21	Female	Height/length	SD1neg	81.1831
22	Female	Height/length	SD1neg	82.0399
23	Female	Height/length	SD1neg	82.8812
24	Female	Height/length	SD1neg	83.7146
0	Male	Height/length	SD1neg	48.8645
1	Male	Height/length	SD1neg	52.364
2	Male	Height/length	SD1neg	55.8555
3	Male	Height/length	SD1neg	59.0123
4	Male	Height/length	SD1neg	61.6985
5	Male	Height/length	SD1neg	63.907
6	Male	Height/length	SD1neg	65.7619
7	Male	Height/length	SD1neg	67.399
8	Male	Height/length	SD1neg	68.8698
9	Male	Height/length	SD1neg	70.2047
10	Male	Height/length	SD1neg	71.4336
11	Male	Height/length	SD1neg	72.5871
12	Male	Height/length	SD1neg	73.6955
13	Male	Height/length	SD1neg	74.7837
14	Male	Height/length	SD1neg	75.8531
15	Male	Height/length	SD1neg	76.8993
16	Male	Height/length	SD1neg	77.9182
17	Male	Height/length	SD1neg	78.9057
18	Male	Height/length	SD1neg	79.8581
19	Male	Height/length	SD1neg	80.773
20	Male	Height/length	SD1neg	81.6555
21	Male	Height/length	SD1neg	82.5121
22	Male	Height/length	SD1neg	83.3493
23	Male	Height/length	SD1neg	84.1735
24	Male	Height/length	SD1neg	84.9911
48	Female	Height/length	SD1neg	98.4762
60	Female	Height/length	SD1neg	104.991
72	Female	Height/length	SD1neg	111.321
84	Female	Height/length	SD1neg	117.335
96	Female	Height/length	SD1neg	123.024
108	Female	Height/length	SD1neg	128.409
120	Female	Height/length	SD1neg	133.585
132	Female	Height/length	SD1neg	138.683
144	Female	Height/length	SD1neg	143.767
156	Female	Height/length	SD1neg	148.869
168	Female	Height/length	SD1neg	153.999
180	Female	Height/length	SD1neg	159.148
48	Male	Height/length	SD1neg	99.5063
60	Male	Height/length	SD1neg	105.976
72	Male	Height/length	SD1neg	112.291
84	Male	Height/length	SD1neg	118.319
96	Male	Height/length	SD1neg	123.935
108	Male	Height/length	SD1neg	129.072
120	Male	Height/length	SD1neg	133.923
132	Male	Height/length	SD1neg	138.772
144	Male	Height/length	SD1neg	144.015
156	Male	Height/length	SD1neg	149.924
168	Male	Height/length	SD1neg	156.207
180	Male	Height/length	SD1neg	162.505
0	Female	Height/length	SD0	50.8763
1	Female	Height/length	SD0	53.9637
2	Female	Height/length	SD0	57.0206
3	Female	Height/length	SD0	59.8985
4	Female	Height/length	SD0	62.4304
5	Female	Height/length	SD0	64.5116
6	Female	Height/length	SD0	66.2729
7	Female	Height/length	SD0	67.8752
8	Female	Height/length	SD0	69.3654
9	Female	Height/length	SD0	70.7615
10	Female	Height/length	SD0	72.0816
11	Female	Height/length	SD0	73.3437
12	Female	Height/length	SD0	74.566
13	Female	Height/length	SD0	75.7629
14	Female	Height/length	SD0	76.9343
15	Female	Height/length	SD0	78.0763
16	Female	Height/length	SD0	79.1853
17	Female	Height/length	SD0	80.2573
18	Female	Height/length	SD0	81.2887
19	Female	Height/length	SD0	82.2776
20	Female	Height/length	SD0	83.2294
21	Female	Height/length	SD0	84.1516
22	Female	Height/length	SD0	85.0515
23	Female	Height/length	SD0	85.9367
24	Female	Height/length	SD0	86.8144
0	Male	Height/length	SD0	51.7126
1	Male	Height/length	SD0	55.0666
2	Male	Height/length	SD0	58.3788
3	Male	Height/length	SD0	61.4562
4	Male	Height/length	SD0	64.1295
5	Male	Height/length	SD0	66.3042
6	Male	Height/length	SD0	68.1201
7	Male	Height/length	SD0	69.7464
8	Male	Height/length	SD0	71.2361
9	Male	Height/length	SD0	72.6129
10	Male	Height/length	SD0	73.9006
11	Male	Height/length	SD0	75.1229
12	Male	Height/length	SD0	76.3036
13	Male	Height/length	SD0	77.4618
14	Male	Height/length	SD0	78.5973
15	Male	Height/length	SD0	79.7055
16	Male	Height/length	SD0	80.7814
17	Male	Height/length	SD0	81.8204
18	Male	Height/length	SD0	82.8175
19	Male	Height/length	SD0	83.7701
20	Male	Height/length	SD0	84.6839
21	Male	Height/length	SD0	85.5666
22	Male	Height/length	SD0	86.426
23	Male	Height/length	SD0	87.2699
24	Male	Height/length	SD0	88.106
48	Female	Height/length	SD0	102.525
60	Female	Height/length	SD0	109.438
72	Female	Height/length	SD0	116.16
84	Female	Height/length	SD0	122.55
96	Female	Height/length	SD0	128.665
108	Female	Height/length	SD0	134.574
120	Female	Height/length	SD0	140.198
132	Female	Height/length	SD0	145.462
144	Female	Height/length	SD0	150.427
156	Female	Height/length	SD0	155.194
168	Female	Height/length	SD0	159.862
180	Female	Height/length	SD0	164.513
48	Male	Height/length	SD0	103.546
60	Male	Height/length	SD0	110.415
72	Male	Height/length	SD0	117.126
84	Male	Height/length	SD0	123.53
96	Male	Height/length	SD0	129.518
108	Male	Height/length	SD0	135.054
120	Male	Height/length	SD0	140.345
132	Male	Height/length	SD0	145.686
144	Male	Height/length	SD0	151.472
156	Male	Height/length	SD0	157.978
168	Male	Height/length	SD0	164.916
180	Male	Height/length	SD0	171.926
0	Female	Height/length	SD1	53.3119
1	Female	Height/length	SD1	56.2964
2	Female	Height/length	SD1	59.2383
3	Female	Height/length	SD1	62.0694
4	Female	Height/length	SD1	64.6105
5	Female	Height/length	SD1	66.7144
6	Female	Height/length	SD1	68.507
7	Female	Height/length	SD1	70.1531
8	Female	Height/length	SD1	71.698
9	Female	Height/length	SD1	73.1573
10	Female	Height/length	SD1	74.5459
11	Female	Height/length	SD1	75.878
12	Female	Height/length	SD1	77.1678
13	Female	Height/length	SD1	78.426
14	Female	Height/length	SD1	79.6524
15	Female	Height/length	SD1	80.8441
16	Female	Height/length	SD1	81.9985
17	Female	Height/length	SD1	83.1129
18	Female	Height/length	SD1	84.1847
19	Female	Height/length	SD1	85.2132
20	Female	Height/length	SD1	86.2042
21	Female	Height/length	SD1	87.1654
22	Female	Height/length	SD1	88.1042
23	Female	Height/length	SD1	89.0281
24	Female	Height/length	SD1	89.9447
0	Male	Height/length	SD1	54.4481
1	Male	Height/length	SD1	57.5833
2	Male	Height/length	SD1	60.6861
3	Male	Height/length	SD1	63.6902
4	Male	Height/length	SD1	66.3791
5	Male	Height/length	SD1	68.5687
6	Male	Height/length	SD1	70.3974
7	Male	Height/length	SD1	72.0547
8	Male	Height/length	SD1	73.5957
9	Male	Height/length	SD1	75.04
10	Male	Height/length	SD1	76.4057
11	Male	Height/length	SD1	77.7096
12	Male	Height/length	SD1	78.9679
13	Male	Height/length	SD1	80.193
14	Male	Height/length	SD1	81.3847
15	Male	Height/length	SD1	82.5399
16	Male	Height/length	SD1	83.6554
17	Male	Height/length	SD1	84.7284
18	Male	Height/length	SD1	85.756
19	Male	Height/length	SD1	86.7373
20	Male	Height/length	SD1	87.6784
21	Male	Height/length	SD1	88.5874
22	Male	Height/length	SD1	89.4725
23	Male	Height/length	SD1	90.3417
24	Male	Height/length	SD1	91.203
48	Female	Height/length	SD1	106.747
60	Female	Height/length	SD1	114.056
72	Female	Height/length	SD1	121.165
84	Female	Height/length	SD1	127.924
96	Female	Height/length	SD1	134.458
108	Female	Height/length	SD1	140.884
120	Female	Height/length	SD1	146.943
132	Female	Height/length	SD1	152.346
144	Female	Height/length	SD1	157.16
156	Female	Height/length	SD1	161.563
168	Female	Height/length	SD1	165.744
180	Female	Height/length	SD1	169.88
48	Male	Height/length	SD1	107.748
60	Male	Height/length	SD1	114.994
72	Male	Height/length	SD1	122.074
84	Male	Height/length	SD1	128.829
96	Male	Height/length	SD1	135.196
108	Male	Height/length	SD1	141.192
120	Male	Height/length	SD1	147.031
132	Male	Height/length	SD1	152.977
144	Male	Height/length	SD1	159.308
156	Male	Height/length	SD1	166.185
168	Male	Height/length	SD1	173.376
180	Male	Height/length	SD1	180.615
0	Female	Height/length	SD2	55.8509
1	Female	Height/length	SD2	58.7489
2	Female	Height/length	SD2	61.5874
3	Female	Height/length	SD2	64.3812
4	Female	Height/length	SD2	66.9413
5	Female	Height/length	SD2	69.079
6	Female	Height/length	SD2	70.9152
7	Female	Height/length	SD2	72.6178
8	Female	Height/length	SD2	74.2311
9	Female	Height/length	SD2	75.7678
10	Female	Height/length	SD2	77.2389
11	Female	Height/length	SD2	78.6544
12	Female	Height/length	SD2	80.0231
13	Female	Height/length	SD2	81.3511
14	Female	Height/length	SD2	82.6379
15	Female	Height/length	SD2	83.8818
16	Female	Height/length	SD2	85.0812
17	Female	Height/length	SD2	86.2351
18	Female	Height/length	SD2	87.3426
19	Female	Height/length	SD2	88.4043
20	Female	Height/length	SD2	89.4269
21	Female	Height/length	SD2	90.4184
22	Female	Height/length	SD2	91.3866
23	Female	Height/length	SD2	92.3396
24	Female	Height/length	SD2	93.2852
0	Male	Height/length	SD2	57.4199
1	Male	Height/length	SD2	60.2465
2	Male	Height/length	SD2	63.093
3	Male	Height/length	SD2	66.0218
4	Male	Height/length	SD2	68.751
5	Male	Height/length	SD2	70.9958
6	Male	Height/length	SD2	72.8792
7	Male	Height/length	SD2	74.6007
8	Male	Height/length	SD2	76.2175
9	Male	Height/length	SD2	77.7465
10	Male	Height/length	SD2	79.2004
11	Male	Height/length	SD2	80.5883
12	Male	Height/length	SD2	81.9173
13	Male	Height/length	SD2	83.1926
14	Male	Height/length	SD2	84.4169
15	Male	Height/length	SD2	85.5922
16	Male	Height/length	SD2	86.7206
17	Male	Height/length	SD2	87.8043
18	Male	Height/length	SD2	88.8455
19	Male	Height/length	SD2	89.8472
20	Male	Height/length	SD2	90.8155
21	Male	Height/length	SD2	91.7575
22	Male	Height/length	SD2	92.6804
23	Male	Height/length	SD2	93.5916
24	Male	Height/length	SD2	94.4982
48	Female	Height/length	SD2	111.334
60	Female	Height/length	SD2	119.035
72	Female	Height/length	SD2	126.529
84	Female	Height/length	SD2	133.661
96	Female	Height/length	SD2	140.637
108	Female	Height/length	SD2	147.629
120	Female	Height/length	SD2	154.188
132	Female	Height/length	SD2	159.787
144	Female	Height/length	SD2	164.506
156	Female	Height/length	SD2	168.61
168	Female	Height/length	SD2	172.41
180	Female	Height/length	SD2	176.249
48	Male	Height/length	SD2	112.491
60	Male	Height/length	SD2	120.072
72	Male	Height/length	SD2	127.475
84	Male	Height/length	SD2	134.537
96	Male	Height/length	SD2	141.27
108	Male	Height/length	SD2	147.781
120	Male	Height/length	SD2	154.282
132	Male	Height/length	SD2	160.955
144	Male	Height/length	SD2	167.817
156	Male	Height/length	SD2	174.786
168	Male	Height/length	SD2	181.82
180	Male	Height/length	SD2	188.888
0	Female	Height/length	SD3	58.8243
1	Female	Height/length	SD3	61.6341
2	Female	Height/length	SD3	64.3623
3	Female	Height/length	SD3	67.1173
4	Female	Height/length	SD3	69.7026
5	Female	Height/length	SD3	71.8838
6	Female	Height/length	SD3	73.7757
7	Female	Height/length	SD3	75.5492
8	Female	Height/length	SD3	77.2472
9	Female	Height/length	SD3	78.8788
10	Female	Height/length	SD3	80.4503
11	Female	Height/length	SD3	81.9657
12	Female	Height/length	SD3	83.4268
13	Female	Height/length	SD3	84.8331
14	Female	Height/length	SD3	86.1836
15	Female	Height/length	SD3	87.4777
16	Female	Height/length	SD3	88.716
17	Female	Height/length	SD3	89.8995
18	Female	Height/length	SD3	91.0298
19	Female	Height/length	SD3	92.1098
20	Female	Height/length	SD3	93.1473
21	Female	Height/length	SD3	94.1515
22	Female	Height/length	SD3	95.131
23	Female	Height/length	SD3	96.0948
24	Female	Height/length	SD3	97.0515
0	Male	Height/length	SD3	61.0401
1	Male	Height/length	SD3	63.4086
2	Male	Height/length	SD3	65.9139
3	Male	Height/length	SD3	68.7579
4	Male	Height/length	SD3	71.5618
5	Male	Height/length	SD3	73.9153
6	Male	Height/length	SD3	75.9075
7	Male	Height/length	SD3	77.7337
8	Male	Height/length	SD3	79.4527
9	Male	Height/length	SD3	81.0803
10	Male	Height/length	SD3	82.6237
11	Male	Height/length	SD3	84.0836
12	Male	Height/length	SD3	85.4565
13	Male	Height/length	SD3	86.7412
14	Male	Height/length	SD3	87.9495
15	Male	Height/length	SD3	89.0956
16	Male	Height/length	SD3	90.1919
17	Male	Height/length	SD3	91.2499
18	Male	Height/length	SD3	92.2805
19	Male	Height/length	SD3	93.2934
20	Male	Height/length	SD3	94.2925
21	Male	Height/length	SD3	95.2821
22	Male	Height/length	SD3	96.2672
23	Male	Height/length	SD3	97.253
24	Male	Height/length	SD3	98.2444
48	Female	Height/length	SD3	116.537
60	Female	Height/length	SD3	124.616
72	Female	Height/length	SD3	132.49
84	Female	Height/length	SD3	140.014
96	Female	Height/length	SD3	147.489
108	Female	Height/length	SD3	155.165
120	Female	Height/length	SD3	162.385
132	Female	Height/length	SD3	168.35
144	Female	Height/length	SD3	173.146
156	Female	Height/length	SD3	177.164
168	Female	Height/length	SD3	180.911
180	Female	Height/length	SD3	185.146
48	Male	Height/length	SD3	118.321
60	Male	Height/length	SD3	126.137
72	Male	Height/length	SD3	133.765
84	Male	Height/length	SD3	141.046
96	Male	Height/length	SD3	148.109
108	Male	Height/length	SD3	155.19
120	Male	Height/length	SD3	162.486
132	Male	Height/length	SD3	170.032
144	Male	Height/length	SD3	177.379
156	Male	Height/length	SD3	184.06
168	Male	Height/length	SD3	190.473
180	Male	Height/length	SD3	196.991
48	Female	BMI	SD3neg	11.9219
60	Female	BMI	SD3neg	11.9307
72	Female	BMI	SD3neg	11.9776
84	Female	BMI	SD3neg	12.0723
96	Female	BMI	SD3neg	12.167
108	Female	BMI	SD3neg	12.2307
120	Female	BMI	SD3neg	12.3083
132	Female	BMI	SD3neg	12.5031
144	Female	BMI	SD3neg	12.929
156	Female	BMI	SD3neg	13.6292
168	Female	BMI	SD3neg	14.4691
180	Female	BMI	SD3neg	15.3168
48	Male	BMI	SD3neg	12.3789
60	Male	BMI	SD3neg	12.215
72	Male	BMI	SD3neg	12.1719
84	Male	BMI	SD3neg	12.2882
96	Male	BMI	SD3neg	12.4804
108	Male	BMI	SD3neg	12.6859
120	Male	BMI	SD3neg	12.8736
132	Male	BMI	SD3neg	13.0409
144	Male	BMI	SD3neg	13.246
156	Male	BMI	SD3neg	13.5454
168	Male	BMI	SD3neg	13.9029
180	Male	BMI	SD3neg	14.2614
48	Female	BMI	SD2neg	13.1141
60	Female	BMI	SD2neg	13.0333
72	Female	BMI	SD2neg	13.0307
84	Female	BMI	SD2neg	13.1351
96	Female	BMI	SD2neg	13.2912
108	Female	BMI	SD2neg	13.4533
120	Female	BMI	SD2neg	13.6441
132	Female	BMI	SD2neg	13.931
144	Female	BMI	SD2neg	14.3975
156	Female	BMI	SD2neg	15.0771
168	Female	BMI	SD2neg	15.8697
180	Female	BMI	SD2neg	16.6738
48	Male	BMI	SD2neg	13.4132
60	Male	BMI	SD2neg	13.2666
72	Male	BMI	SD2neg	13.2169
84	Male	BMI	SD2neg	13.3102
96	Male	BMI	SD2neg	13.4973
108	Male	BMI	SD2neg	13.7274
120	Male	BMI	SD2neg	13.974
132	Male	BMI	SD2neg	14.2352
144	Male	BMI	SD2neg	14.5461
156	Male	BMI	SD2neg	14.9355
168	Male	BMI	SD2neg	15.3747
180	Male	BMI	SD2neg	15.8229
48	Female	BMI	SD1neg	14.4157
60	Female	BMI	SD1neg	14.321
72	Female	BMI	SD1neg	14.3373
84	Female	BMI	SD1neg	14.5242
96	Female	BMI	SD1neg	14.8144
108	Female	BMI	SD1neg	15.1377
120	Female	BMI	SD1neg	15.4874
132	Female	BMI	SD1neg	15.8901
144	Female	BMI	SD1neg	16.4003
156	Female	BMI	SD1neg	17.0477
168	Female	BMI	SD1neg	17.773
180	Female	BMI	SD1neg	18.5113
48	Male	BMI	SD1neg	14.5606
60	Male	BMI	SD1neg	14.4646
72	Male	BMI	SD1neg	14.4649
84	Male	BMI	SD1neg	14.6214
96	Male	BMI	SD1neg	14.8947
108	Male	BMI	SD1neg	15.2311
120	Male	BMI	SD1neg	15.6025
132	Male	BMI	SD1neg	16.0002
144	Male	BMI	SD1neg	16.4342
156	Male	BMI	SD1neg	16.9095
168	Male	BMI	SD1neg	17.4124
180	Male	BMI	SD1neg	17.9265
48	Female	BMI	SD0	15.764
60	Female	BMI	SD0	15.8056
72	Female	BMI	SD0	16.0036
84	Female	BMI	SD0	16.4617
96	Female	BMI	SD0	17.0731
108	Female	BMI	SD0	17.7003
120	Female	BMI	SD0	18.2933
132	Female	BMI	SD0	18.8393
144	Female	BMI	SD0	19.3853
156	Female	BMI	SD0	19.9779
168	Female	BMI	SD0	20.6015
180	Female	BMI	SD0	21.2303
48	Male	BMI	SD0	15.7884
60	Male	BMI	SD0	15.7862
72	Male	BMI	SD0	15.9492
84	Male	BMI	SD0	16.3916
96	Male	BMI	SD0	17.024
108	Male	BMI	SD0	17.7187
120	Male	BMI	SD0	18.3996
132	Male	BMI	SD0	19.0156
144	Male	BMI	SD0	19.5653
156	Male	BMI	SD0	20.0626
168	Male	BMI	SD0	20.5322
180	Male	BMI	SD0	20.9972
48	Female	BMI	SD1	17.4164
60	Female	BMI	SD1	17.726
72	Female	BMI	SD1	18.2732
84	Female	BMI	SD1	19.1941
96	Female	BMI	SD1	20.2832
108	Female	BMI	SD1	21.2823
120	Female	BMI	SD1	22.1264
132	Female	BMI	SD1	22.8278
144	Female	BMI	SD1	23.4598
156	Female	BMI	SD1	24.0846
168	Female	BMI	SD1	24.6945
180	Female	BMI	SD1	25.2766
48	Male	BMI	SD1	17.3042
60	Male	BMI	SD1	17.4944
72	Male	BMI	SD1	17.9651
84	Male	BMI	SD1	18.9087
96	Male	BMI	SD1	20.1377
108	Male	BMI	SD1	21.3829
120	Male	BMI	SD1	22.4831
132	Male	BMI	SD1	23.3428
144	Male	BMI	SD1	23.9903
156	Male	BMI	SD1	24.4856
168	Male	BMI	SD1	24.8944
180	Male	BMI	SD1	25.2757
48	Female	BMI	SD2	19.9163
60	Female	BMI	SD2	20.6239
72	Female	BMI	SD2	21.6756
84	Female	BMI	SD2	23.13
96	Female	BMI	SD2	24.5929
108	Female	BMI	SD2	25.7372
120	Female	BMI	SD2	26.6474
132	Female	BMI	SD2	27.4961
144	Female	BMI	SD2	28.3924
156	Female	BMI	SD2	29.3851
168	Female	BMI	SD2	30.4149
180	Female	BMI	SD2	31.4123
48	Male	BMI	SD2	19.548
60	Male	BMI	SD2	20.2297
72	Male	BMI	SD2	21.2868
84	Male	BMI	SD2	22.8027
96	Male	BMI	SD2	24.4606
108	Male	BMI	SD2	25.9696
120	Male	BMI	SD2	27.2276
132	Male	BMI	SD2	28.2147
144	Male	BMI	SD2	29.0045
156	Male	BMI	SD2	29.6709
168	Male	BMI	SD2	30.2725
180	Male	BMI	SD2	30.8611
48	Female	BMI	SD3	23.8551
60	Female	BMI	SD3	25.3938
72	Female	BMI	SD3	27.4654
84	Female	BMI	SD3	29.5721
96	Female	BMI	SD3	30.9536
108	Female	BMI	SD3	31.6229
120	Female	BMI	SD3	32.2085
132	Female	BMI	SD3	33.1678
144	Female	BMI	SD3	34.6307
156	Female	BMI	SD3	36.6983
168	Female	BMI	SD3	39.3719
180	Female	BMI	SD3	42.6433
48	Male	BMI	SD3	23.0455
60	Male	BMI	SD3	25.143
72	Male	BMI	SD3	27.858
84	Male	BMI	SD3	30.0424
96	Male	BMI	SD3	31.3163
108	Male	BMI	SD3	32.2225
120	Male	BMI	SD3	33.0604
132	Male	BMI	SD3	33.9501
144	Male	BMI	SD3	34.9321
156	Male	BMI	SD3	36.0379
168	Male	BMI	SD3	37.2772
180	Male	BMI	SD3	38.6528
0	Female	Head circumference	SD3neg	29.1917
1	Female	Head circumference	SD3neg	32.0019
2	Female	Head circumference	SD3neg	34.382
3	Female	Head circumference	SD3neg	36.0115
4	Female	Head circumference	SD3neg	37.1694
5	Female	Head circumference	SD3neg	38.1787
6	Female	Head circumference	SD3neg	39.0625
7	Female	Head circumference	SD3neg	39.7893
8	Female	Head circumference	SD3neg	40.3758
9	Female	Head circumference	SD3neg	40.8488
10	Female	Head circumference	SD3neg	41.2347
11	Female	Head circumference	SD3neg	41.5594
12	Female	Head circumference	SD3neg	41.8493
13	Female	Head circumference	SD3neg	42.126
14	Female	Head circumference	SD3neg	42.3909
15	Female	Head circumference	SD3neg	42.6399
16	Female	Head circumference	SD3neg	42.8685
17	Female	Head circumference	SD3neg	43.0721
18	Female	Head circumference	SD3neg	43.2454
19	Female	Head circumference	SD3neg	43.3847
20	Female	Head circumference	SD3neg	43.4932
21	Female	Head circumference	SD3neg	43.576
22	Female	Head circumference	SD3neg	43.6382
23	Female	Head circumference	SD3neg	43.6854
24	Female	Head circumference	SD3neg	43.7231
0	Male	Head circumference	SD3neg	29.3063
1	Male	Head circumference	SD3neg	32.2448
2	Male	Head circumference	SD3neg	34.8086
3	Male	Head circumference	SD3neg	36.6309
4	Male	Head circumference	SD3neg	37.9416
5	Male	Head circumference	SD3neg	39.0422
6	Male	Head circumference	SD3neg	39.9824
7	Male	Head circumference	SD3neg	40.7653
8	Male	Head circumference	SD3neg	41.4123
9	Male	Head circumference	SD3neg	41.9453
10	Male	Head circumference	SD3neg	42.3844
11	Male	Head circumference	SD3neg	42.7483
12	Male	Head circumference	SD3neg	43.0544
13	Male	Head circumference	SD3neg	43.3173
14	Male	Head circumference	SD3neg	43.5422
15	Male	Head circumference	SD3neg	43.7317
16	Male	Head circumference	SD3neg	43.8888
17	Male	Head circumference	SD3neg	44.0168
18	Male	Head circumference	SD3neg	44.1198
19	Male	Head circumference	SD3neg	44.2032
20	Male	Head circumference	SD3neg	44.2702
21	Male	Head circumference	SD3neg	44.3233
22	Male	Head circumference	SD3neg	44.3649
23	Male	Head circumference	SD3neg	44.3966
24	Male	Head circumference	SD3neg	44.4198
0	Female	Head circumference	SD2neg	32.2028
1	Female	Head circumference	SD2neg	34.2425
2	Female	Head circumference	SD2neg	36.1392
3	Female	Head circumference	SD2neg	37.579
4	Female	Head circumference	SD2neg	38.6807
5	Female	Head circumference	SD2neg	39.6401
6	Female	Head circumference	SD2neg	40.4771
7	Female	Head circumference	SD2neg	41.1762
8	Female	Head circumference	SD2neg	41.7521
9	Female	Head circumference	SD2neg	42.2268
10	Female	Head circumference	SD2neg	42.6223
11	Female	Head circumference	SD2neg	42.9608
12	Female	Head circumference	SD2neg	43.2648
13	Female	Head circumference	SD2neg	43.5526
14	Female	Head circumference	SD2neg	43.8261
15	Female	Head circumference	SD2neg	44.0827
16	Female	Head circumference	SD2neg	44.3197
17	Female	Head circumference	SD2neg	44.5343
18	Female	Head circumference	SD2neg	44.7233
19	Female	Head circumference	SD2neg	44.8849
20	Female	Head circumference	SD2neg	45.0222
21	Female	Head circumference	SD2neg	45.1396
22	Female	Head circumference	SD2neg	45.2418
23	Female	Head circumference	SD2neg	45.3334
24	Female	Head circumference	SD2neg	45.419
0	Male	Head circumference	SD2neg	32.6684
1	Male	Head circumference	SD2neg	34.8296
2	Male	Head circumference	SD2neg	36.8669
3	Male	Head circumference	SD2neg	38.4379
4	Male	Head circumference	SD2neg	39.6369
5	Male	Head circumference	SD2neg	40.6515
6	Male	Head circumference	SD2neg	41.5216
7	Male	Head circumference	SD2neg	42.2547
8	Male	Head circumference	SD2neg	42.8679
9	Male	Head circumference	SD2neg	43.3792
10	Male	Head circumference	SD2neg	43.8067
11	Male	Head circumference	SD2neg	44.1677
12	Male	Head circumference	SD2neg	44.4797
13	Male	Head circumference	SD2neg	44.757
14	Male	Head circumference	SD2neg	45.0046
15	Male	Head circumference	SD2neg	45.2246
16	Male	Head circumference	SD2neg	45.4193
17	Male	Head circumference	SD2neg	45.5912
18	Male	Head circumference	SD2neg	45.7431
19	Male	Head circumference	SD2neg	45.878
20	Male	Head circumference	SD2neg	45.9989
21	Male	Head circumference	SD2neg	46.1082
22	Male	Head circumference	SD2neg	46.2087
23	Male	Head circumference	SD2neg	46.3027
24	Male	Head circumference	SD2neg	46.3926
0	Female	Head circumference	SD1neg	34.1711
1	Female	Head circumference	SD1neg	35.8578
2	Female	Head circumference	SD1neg	37.4856
3	Female	Head circumference	SD1neg	38.826
4	Female	Head circumference	SD1neg	39.9177
5	Female	Head circumference	SD1neg	40.8645
6	Female	Head circumference	SD1neg	41.6842
7	Female	Head circumference	SD1neg	42.3761
8	Female	Head circumference	SD1neg	42.9551
9	Female	Head circumference	SD1neg	43.4401
10	Female	Head circumference	SD1neg	43.8501
11	Female	Head circumference	SD1neg	44.2041
12	Female	Head circumference	SD1neg	44.5215
13	Female	Head circumference	SD1neg	44.8181
14	Female	Head circumference	SD1neg	45.0964
15	Female	Head circumference	SD1neg	45.3556
16	Female	Head circumference	SD1neg	45.5947
17	Female	Head circumference	SD1neg	45.8125
18	Female	Head circumference	SD1neg	46.008
19	Female	Head circumference	SD1neg	46.1809
20	Female	Head circumference	SD1neg	46.3342
21	Female	Head circumference	SD1neg	46.4716
22	Female	Head circumference	SD1neg	46.597
23	Female	Head circumference	SD1neg	46.7144
24	Female	Head circumference	SD1neg	46.8277
0	Male	Head circumference	SD1neg	34.7653
1	Male	Head circumference	SD1neg	36.5957
2	Male	Head circumference	SD1neg	38.3653
3	Male	Head circumference	SD1neg	39.8159
4	Male	Head circumference	SD1neg	40.9826
5	Male	Head circumference	SD1neg	41.9761
6	Male	Head circumference	SD1neg	42.8261
7	Male	Head circumference	SD1neg	43.5438
8	Male	Head circumference	SD1neg	44.1455
9	Male	Head circumference	SD1neg	44.649
10	Male	Head circumference	SD1neg	45.0721
11	Male	Head circumference	SD1neg	45.4323
12	Male	Head circumference	SD1neg	45.7472
13	Male	Head circumference	SD1neg	46.0319
14	Male	Head circumference	SD1neg	46.2907
15	Male	Head circumference	SD1neg	46.5257
16	Male	Head circumference	SD1neg	46.7386
17	Male	Head circumference	SD1neg	46.9315
18	Male	Head circumference	SD1neg	47.1062
19	Male	Head circumference	SD1neg	47.2651
20	Male	Head circumference	SD1neg	47.4107
21	Male	Head circumference	SD1neg	47.5455
22	Male	Head circumference	SD1neg	47.6723
23	Male	Head circumference	SD1neg	47.7936
24	Male	Head circumference	SD1neg	47.912
0	Female	Head circumference	SD0	35.7158
1	Female	Head circumference	SD0	37.2008
2	Female	Head circumference	SD0	38.6512
3	Female	Head circumference	SD0	39.9342
4	Female	Head circumference	SD0	41.0394
5	Female	Head circumference	SD0	41.9932
6	Female	Head circumference	SD0	42.8114
7	Female	Head circumference	SD0	43.5073
8	Female	Head circumference	SD0	44.097
9	Female	Head circumference	SD0	44.597
10	Female	Head circumference	SD0	45.0236
11	Female	Head circumference	SD0	45.3935
12	Female	Head circumference	SD0	45.7232
13	Female	Head circumference	SD0	46.0265
14	Female	Head circumference	SD0	46.3068
15	Female	Head circumference	SD0	46.565
16	Female	Head circumference	SD0	46.8018
17	Female	Head circumference	SD0	47.0181
18	Female	Head circumference	SD0	47.2145
19	Female	Head circumference	SD0	47.3924
20	Female	Head circumference	SD0	47.5545
21	Female	Head circumference	SD0	47.7039
22	Female	Head circumference	SD0	47.8438
23	Female	Head circumference	SD0	47.9774
24	Female	Head circumference	SD0	48.1079
0	Male	Head circumference	SD0	36.3759
1	Male	Head circumference	SD0	38.0216
2	Male	Head circumference	SD0	39.6221
3	Male	Head circumference	SD0	41.006
4	Male	Head circumference	SD0	42.1749
5	Male	Head circumference	SD0	43.1777
6	Male	Head circumference	SD0	44.033
7	Male	Head circumference	SD0	44.7533
8	Male	Head circumference	SD0	45.356
9	Male	Head circumference	SD0	45.8594
10	Male	Head circumference	SD0	46.2819
11	Male	Head circumference	SD0	46.6422
12	Male	Head circumference	SD0	46.9587
13	Male	Head circumference	SD0	47.2469
14	Male	Head circumference	SD0	47.5114
15	Male	Head circumference	SD0	47.7538
16	Male	Head circumference	SD0	47.9756
17	Male	Head circumference	SD0	48.1785
18	Male	Head circumference	SD0	48.3641
19	Male	Head circumference	SD0	48.5342
20	Male	Head circumference	SD0	48.6912
21	Male	Head circumference	SD0	48.8377
22	Male	Head circumference	SD0	48.9764
23	Male	Head circumference	SD0	49.1099
24	Male	Head circumference	SD0	49.2407
0	Female	Head circumference	SD1	37.1286
1	Female	Head circumference	SD1	38.4766
2	Female	Head circumference	SD1	39.7902
3	Female	Head circumference	SD1	41.0367
4	Female	Head circumference	SD1	42.1706
5	Female	Head circumference	SD1	43.144
6	Female	Head circumference	SD1	43.9698
7	Female	Head circumference	SD1	44.6761
8	Female	Head circumference	SD1	45.2805
9	Female	Head circumference	SD1	45.7976
10	Female	Head circumference	SD1	46.2416
11	Female	Head circumference	SD1	46.6267
12	Female	Head circumference	SD1	46.9669
13	Female	Head circumference	SD1	47.2744
14	Female	Head circumference	SD1	47.5537
15	Female	Head circumference	SD1	47.8074
16	Female	Head circumference	SD1	48.0384
17	Female	Head circumference	SD1	48.2492
18	Female	Head circumference	SD1	48.4428
19	Female	Head circumference	SD1	48.6217
20	Female	Head circumference	SD1	48.7885
21	Female	Head circumference	SD1	48.9455
22	Female	Head circumference	SD1	49.0954
23	Female	Head circumference	SD1	49.2404
24	Female	Head circumference	SD1	49.383
0	Male	Head circumference	SD1	37.8471
1	Male	Head circumference	SD1	39.3622
2	Male	Head circumference	SD1	40.8309
3	Male	Head circumference	SD1	42.169
4	Male	Head circumference	SD1	43.3556
5	Male	Head circumference	SD1	44.3824
6	Male	Head circumference	SD1	45.256
7	Male	Head circumference	SD1	45.9888
8	Male	Head circumference	SD1	46.599
9	Male	Head circumference	SD1	47.1061
10	Male	Head circumference	SD1	47.5302
11	Male	Head circumference	SD1	47.8909
12	Male	Head circumference	SD1	48.2081
13	Male	Head circumference	SD1	48.4987
14	Male	Head circumference	SD1	48.7672
15	Male	Head circumference	SD1	49.0148
16	Male	Head circumference	SD1	49.2429
17	Male	Head circumference	SD1	49.4528
18	Male	Head circumference	SD1	49.6457
19	Male	Head circumference	SD1	49.8231
20	Male	Head circumference	SD1	49.9873
21	Male	Head circumference	SD1	50.141
22	Male	Head circumference	SD1	50.2868
23	Male	Head circumference	SD1	50.4273
24	Male	Head circumference	SD1	50.5654
0	Female	Head circumference	SD2	38.6099
1	Female	Head circumference	SD2	39.8508
2	Female	Head circumference	SD2	41.0424
3	Female	Head circumference	SD2	42.2639
4	Female	Head circumference	SD2	43.4407
5	Female	Head circumference	SD2	44.4444
6	Female	Head circumference	SD2	45.2836
7	Female	Head circumference	SD2	46.0035
8	Female	Head circumference	SD2	46.6242
9	Female	Head circumference	SD2	47.1585
10	Female	Head circumference	SD2	47.6187
11	Female	Head circumference	SD2	48.0165
12	Female	Head circumference	SD2	48.364
13	Female	Head circumference	SD2	48.6717
14	Female	Head circumference	SD2	48.9457
15	Female	Head circumference	SD2	49.1906
16	Female	Head circumference	SD2	49.4115
17	Female	Head circumference	SD2	49.613
18	Female	Head circumference	SD2	49.8002
19	Female	Head circumference	SD2	49.9772
20	Female	Head circumference	SD2	50.1462
21	Female	Head circumference	SD2	50.3088
22	Female	Head circumference	SD2	50.4666
23	Female	Head circumference	SD2	50.6212
24	Female	Head circumference	SD2	50.7742
0	Male	Head circumference	SD2	39.416
1	Male	Head circumference	SD2	40.8141
2	Male	Head circumference	SD2	42.1558
3	Male	Head circumference	SD2	43.4511
4	Male	Head circumference	SD2	44.661
5	Male	Head circumference	SD2	45.7181
6	Male	Head circumference	SD2	46.6155
7	Male	Head circumference	SD2	47.3651
8	Male	Head circumference	SD2	47.9855
9	Male	Head circumference	SD2	48.4977
10	Male	Head circumference	SD2	48.9233
11	Male	Head circumference	SD2	49.2841
12	Male	Head circumference	SD2	49.6022
13	Male	Head circumference	SD2	49.8962
14	Male	Head circumference	SD2	50.1707
15	Male	Head circumference	SD2	50.4265
16	Male	Head circumference	SD2	50.6646
17	Male	Head circumference	SD2	50.8858
18	Male	Head circumference	SD2	51.0904
19	Male	Head circumference	SD2	51.2789
20	Male	Head circumference	SD2	51.4536
21	Male	Head circumference	SD2	51.6171
22	Male	Head circumference	SD2	51.7723
23	Male	Head circumference	SD2	51.9222
24	Male	Head circumference	SD2	52.0699
0	Female	Head circumference	SD3	40.3622
1	Female	Head circumference	SD3	41.5117
2	Female	Head circumference	SD3	42.5818
3	Female	Head circumference	SD3	43.7866
4	Female	Head circumference	SD3	45.0255
5	Female	Head circumference	SD3	46.0722
6	Female	Head circumference	SD3	46.9295
7	Female	Head circumference	SD3	47.6636
8	Female	Head circumference	SD3	48.299
9	Female	Head circumference	SD3	48.8471
10	Female	Head circumference	SD3	49.3184
11	Female	Head circumference	SD3	49.7227
12	Female	Head circumference	SD3	50.0702
13	Female	Head circumference	SD3	50.3707
14	Female	Head circumference	SD3	50.6319
15	Female	Head circumference	SD3	50.861
16	Female	Head circumference	SD3	51.0653
17	Female	Head circumference	SD3	51.2522
18	Female	Head circumference	SD3	51.4288
19	Female	Head circumference	SD3	51.6011
20	Female	Head circumference	SD3	51.7707
21	Female	Head circumference	SD3	51.9381
22	Female	Head circumference	SD3	52.1039
23	Female	Head circumference	SD3	52.2687
24	Female	Head circumference	SD3	52.4331
0	Male	Head circumference	SD3	41.3316
1	Male	Head circumference	SD3	42.6006
2	Male	Head circumference	SD3	43.795
3	Male	Head circumference	SD3	45.0348
4	Male	Head circumference	SD3	46.2657
5	Male	Head circumference	SD3	47.3514
6	Male	Head circumference	SD3	48.2718
7	Male	Head circumference	SD3	49.0377
8	Male	Head circumference	SD3	49.6671
9	Male	Head circumference	SD3	50.1825
10	Male	Head circumference	SD3	50.6076
11	Male	Head circumference	SD3	50.9674
12	Male	Head circumference	SD3	51.2873
13	Male	Head circumference	SD3	51.5889
14	Male	Head circumference	SD3	51.8768
15	Male	Head circumference	SD3	52.1513
16	Male	Head circumference	SD3	52.4125
17	Male	Head circumference	SD3	52.6598
18	Male	Head circumference	SD3	52.8916
19	Male	Head circumference	SD3	53.106
20	Male	Head circumference	SD3	53.3045
21	Male	Head circumference	SD3	53.4903
22	Male	Head circumference	SD3	53.6668
23	Male	Head circumference	SD3	53.8377
24	Male	Head circumference	SD3	54.0076
